# Supplementary material for: Lower Levels of GABAergic Function Markers in Corticotropin-Releasing Hormone-Expressing Neurons in the sgACC of Human Subjects With Depression
Source: Front Psychiatry. 2022 Feb 25;13:827972. doi: 10.3389/fpsyt.2022.827972 (PMC8913899; doi:10.3389/fpsyt.2022.827972)
Supplement: Supplementary file 1 [file Table_1.XLSX]

## Sheet: S1
Supplementary Table S1. Significant GSEA results. 267 upregulated, 261 downregulated gene sets were identified.
pathway	pval	padj	ES	NES	nMoreExtreme	size	leadingEdge
FATTY ACID &BETA;-OXIDATION I%HUMANCYC%FAO-PWY	0.0223377	0.648065	0.644198	1.59984	12470	17	HADHB | HADHA | ACSL3 | ACSL4
BIOCARTA_IL12_PATHWAY%MSIGDB_C2%BIOCARTA_IL12_PATHWAY	0.00773082	0.544201	0.699532	1.7128	4307	16	IL18R1 | CD3G | CCR5 | MAP2K6
SIG_BCR_SIGNALING_PATHWAY%MSIGDB_C2%SIG_BCR_SIGNALING_PATHWAY	0.0433888	0.74185	0.477427	1.44591	25333	43	BLNK | GSK3B | FLOT2 | NFATC1 | LYN | ITPR2 | CD22 | BAD | PLCG2 | PPP3CB | SYK | PIK3CA | PTPRC | MAPK1 | SOS2 | BCR | PIK3CD
PID_IL12_2PATHWAY%MSIGDB_C2%PID_IL12_2PATHWAY	0.0494737	0.742958	0.466183	1.42392	28976	45	IL18R1 | IL1B | B2M | HLX | CD8B | PPP3CB | PPP3R1 | CD3G | IL1R1 | RELB | CCR5 | MAP2K6
PID_IL23_PATHWAY%MSIGDB_C2%PID_IL23_PATHWAY	0.0231588	0.648065	0.581132	1.57441	13134	25	IL18R1 | IL1B | MPO | PIK3CA
PID_TCR_CALCIUM_PATHWAY%MSIGDB_C2%PID_TCR_CALCIUM_PATHWAY	0.0124411	0.607849	0.627229	1.65212	7016	22	NFATC1 | CABIN1 | PPP3CB | BATF3 | PRKACA | PPP3R1 | CREM | RCAN2 | IL2RA | FOSL1 | AKAP5
BIOCARTA_PROTEASOME_PATHWAY%MSIGDB_C2%BIOCARTA_PROTEASOME_PATHWAY	0.0143574	0.610511	0.583431	1.61971	8191	28	RPN1 | PSMB7 | PSMD12 | RPN2 | PSMB4 | PSMA5 | PSMC2 | PSMB5 | PSMC3 | PSMA1 | PSMB2
PID_IL12_STAT4_PATHWAY%MSIGDB_C2%PID_IL12_STAT4_PATHWAY	0.0475433	0.74185	0.55219	1.48272	26914	24	IL18R1 | PPP3CB | MAPK9 | PPP3R1 | CD3G
HALLMARK_INFLAMMATORY_RESPONSE%MSIGDB_C2%HALLMARK_INFLAMMATORY_RESPONSE	0.0240735	0.648065	0.376491	1.37949	15438	142	IL18R1 | IL1B | NMI | IFNAR1 | MSR1 | FFAR2 | TAPBP | ATP2B1 | IL4R | TACR1 | LYN | LCP2 | PIK3R5 | GPR132 | TNFSF15 | ADGRE1 | FPR1 | KIF1B | TLR1 | C3AR1 | TNFRSF9 | MET | KLF6 | IL10RA | SGMS2 | CYBB | IL1R1 | TPBG | CD55 | ACVR1B | RNF144B | IRF7 | SLAMF1 | SPHK1
HALLMARK_FATTY_ACID_METABOLISM%MSIGDB_C2%HALLMARK_FATTY_ACID_METABOLISM	0.0226004	0.648065	0.382886	1.39212	14409	134	HADHB | NCAPH2 | SUCLA2 | ACOX1 | CD36 | RETSAT | HIBCH | UROS | PTS | SLC22A5 | SERINC1 | ACSL4 | SUCLG2 | GABARAPL1 | CYP4A11 | HSPH1 | SDHD | LGALS1 | AUH | BPHL | SDHC | MLYCD | CCDC58 | ELOVL5 | MAOA | ACOT2 | HSP90AA1 | REEP6 | SUCLG1 | CA4 | UROD | ECH1 | ECHS1 | DECR1 | PPARA
HALLMARK_IL2_STAT5_SIGNALING%MSIGDB_C2%HALLMARK_IL2_STAT5_SIGNALING	0.0115959	0.593523	0.382044	1.42394	7535	163	IL18R1 | IL1RL1 | GPX4 | TLR7 | CTLA4 | NCOA3 | IL4R | MAP6 | CDC6 | BMPR2 | AHNAK | HOPX | DENND5A | RHOH | APLP1 | ALCAM | RRAGD | CD83 | SCN9A | ITGA6 | TNFRSF21 | IRF6 | ITIH5 | GSTO1 | GABARAPL1 | ITGAV | CKAP4 | TNFRSF9 | BATF3 | KLF6 | IL10RA
HALLMARK_INTERFERON_ALPHA_RESPONSE%MSIGDB_C2%HALLMARK_INTERFERON_ALPHA_RESPONSE	0.0131367	0.610511	0.451346	1.51415	7984	77	ISG15 | CMPK2 | NMI | B2M | CMTR1 | IL4R | IFIT3 | GMPR | TRIM25 | IRF9 | NCOA7 | UBA7 | PARP14
HALLMARK_INTERFERON_GAMMA_RESPONSE%MSIGDB_C2%HALLMARK_INTERFERON_GAMMA_RESPONSE	0.00378523	0.522136	0.404758	1.50634	2456	161	ISG15 | VCAM1 | CMPK2 | SPPL2A | NMI | SLAMF7 | ST3GAL5 | B2M | CMTR1 | TAPBP | NCOA3 | IL4R | PLA2G4A | IFIT3 | TOR1B | TRIM25 | IRF9 | LCP2 | SERPING1 | PARP14 | ZNFX1 | PSMB10 | RIPK1 | FPR1 | CD274 | PTPN6 | PSMB8 | LATS2 | CD38 | IL7 | ZBP1 | MTHFD2 | APOL6 | IL10RA | IFIT1 | CFH | TDRD7 | FCGR1A | PSMB2 | ISG20
HALLMARK_IL6_JAK_STAT3_SIGNALING%MSIGDB_C2%HALLMARK_IL6_JAK_STAT3_SIGNALING	0.00197762	0.522136	0.536089	1.71959	1178	59	IL18R1 | IL1B | HAX1 | IFNAR1 | A2M | IL4R | PTPN11 | CD36 | IRF9 | PIK3R5 | TNFRSF21
IL23-MEDIATED SIGNALING EVENTS%PATHWAY INTERACTION DATABASE NCI-NATURE CURATED DATA%IL23-MEDIATED SIGNALING EVENTS	0.0231588	0.648065	0.581132	1.57441	13134	25	IL18R1 | IL1B | MPO | PIK3CA
IL12 SIGNALING MEDIATED BY STAT4%PATHWAY INTERACTION DATABASE NCI-NATURE CURATED DATA%IL12 SIGNALING MEDIATED BY STAT4	0.0391001	0.719043	0.583031	1.51981	22008	21	IL18R1 | MAPK9 | CD3G
IL12-MEDIATED SIGNALING EVENTS%PATHWAY INTERACTION DATABASE NCI-NATURE CURATED DATA%IL12-MEDIATED SIGNALING EVENTS	0.0325652	0.688298	0.492945	1.48604	18989	42	IL18R1 | IL1B | B2M | HLX | CD8B
FORMATION OF FIBRIN CLOT (CLOTTING CASCADE)%REACTOME%R-HSA-140877.2	0.0368499	0.709766	0.578858	1.52472	20783	22	FGA | A2M | SERPING1 | C1QBP | F11 | TFPI
RECOGNITION OF DNA DAMAGE BY PCNA-CONTAINING REPLICATION COMPLEX%REACTOME%R-HSA-110314.1	0.0462039	0.74185	0.521818	1.47028	26463	30	RAD18 | CUL4A | DTL | WDR48 | POLD3 | DDB1 | UBE2B | RPA3 | POLE2 | POLD1 | USP1 | CUL4B | POLE3 | UBB | UBA52
SEPARATION OF SISTER CHROMATIDS%REACTOME DATABASE ID RELEASE 72%2467813	0.02045	0.648065	0.378789	1.39163	13137	145	NDC80 | SKA2 | UBE2D1 | PSMB7 | PSMD12 | ANAPC1 | STAG1 | PSMB4 | KIF2A | PSMD3 | PPP2R5C | CENPU | RPS27 | CKAP5 | PSMD13 | PSMA5 | PSMC2 | BUB1B | PPP2R5D | DYNLL1 | MAD1L1 | BUB1 | KNTC1 | PSMB5 | CLIP1 | PSMB10 | CDC20 | ANAPC4 | PSMC3 | PSMB8 | CDC16 | PTTG1 | SPDL1 | NDE1 | CLASP2 | STAG2 | NUF2 | PDS5B | PSMA1 | PSMB2 | ZWILCH | ESPL1 | AURKB | CENPE | CENPF | PPP1CC
APC:CDC20 MEDIATED DEGRADATION OF CELL CYCLE PROTEINS PRIOR TO SATISFATION OF THE CELL CYCLE CHECKPOINT%REACTOME DATABASE ID RELEASE 72%179419	0.0457417	0.74185	0.426722	1.39531	27467	66	UBE2D1 | PSMB7 | PSMD12 | ANAPC1 | PSMB4 | PSMD3 | PSMD13 | PSMA5 | PSMC2 | BUB1B | PSMB5 | PSMB10 | CDC20 | ANAPC4 | PSMC3 | PSMB8 | CDC16 | PSMA1 | PSMB2
DNA REPLICATION%REACTOME%R-HSA-69306.4	0.0141373	0.610511	0.408147	1.45372	8880	115	POLA2 | UBE2D1 | PSMB7 | PSMD12 | ANAPC1 | CDC6 | DBF4 | PSMB4 | GINS4 | PSMD3 | PSMD13 | POLA1 | E2F2 | PSMA5 | PSMC2 | GINS1 | ORC6 | CUL1 | PSMB5 | PSMB10 | POLD3 | ORC5 | ANAPC4 | PSMC3 | PSMB8 | CDC16 | MCM4 | PSMA1 | PSMB2 | ORC3 | MCM2 | LIG1
OXYGEN-DEPENDENT PROLINE HYDROXYLATION OF HYPOXIA-INDUCIBLE FACTOR ALPHA%REACTOME%R-HSA-1234176.2	0.0289627	0.655273	0.453957	1.46049	17290	60	UBE2D1 | PSMB7 | EPAS1 | PSMD12 | PSMB4 | PSMD3 | UBE2D3 | EGLN1 | PSMD13 | PSMA5 | PSMC2 | PSMB5 | PSMB10 | PSMC3 | PSMB8
APC C:CDC20 MEDIATED DEGRADATION OF SECURIN%REACTOME%R-HSA-174154.2	0.0347723	0.698741	0.443801	1.43584	20801	62	UBE2D1 | PSMB7 | PSMD12 | ANAPC1 | PSMB4 | PSMD3 | PSMD13 | PSMA5 | PSMC2 | PSMB5 | PSMB10 | CDC20 | ANAPC4 | PSMC3 | PSMB8 | CDC16 | PTTG1 | PSMA1 | PSMB2
INTERLEUKIN-1 FAMILY SIGNALING%REACTOME%R-HSA-446652.7	0.00479123	0.522136	0.429054	1.53715	3022	120	IL18R1 | IL1RL1 | IL1B | PSMB7 | PSMD12 | PTPN11 | PSMB4 | PSMD3 | MAP2K4 | PSMD13 | PSMA5 | UBE2V1 | PSMC2 | NKIRAS1 | CUL1 | IRAK3 | PSMB5 | MAP2K1 | PSMB10 | IL1RL2 | IL36RN | PSMC3 | PTPN6 | PSMB8 | APP | IL1R1 | IL1RAPL1 | PSMA1 | PSMB2
INTERFERON SIGNALING%REACTOME%R-HSA-913531.2	0.0362362	0.705671	0.356633	1.32724	23520	161	ISG15 | VCAM1 | TRIM10 | IFNAR1 | B2M | IP6K2 | IFIT3 | PTPN11 | EIF4A2 | TRIM25 | IRF9 | HLA-DPA1 | NUP205 | UBA7 | TRIM22 | SP100 | TPR | KPNB1 | IRF6 | GBP1 | IFI6 | ABCE1 | NUP214 | PTPN6 | PSMB8 | TRIM45 | TRIM31 | IFIT1 | FCGR1A | ISG20 | NEDD4 | EIF4G3 | USP41 | IRF7 | AAAS | EIF4G2 | HLA-E | HLA-DQB2 | EIF4E3 | CIITA | TRIM26
ANTIGEN PROCESSING-CROSS PRESENTATION%REACTOME%R-HSA-1236975.1	0.0283812	0.655273	0.41506	1.41952	17422	87	SEC61A2 | B2M | TAPBP | PSMB7 | TAP2 | PSMD12 | PDIA3 | PSMB4 | PSMD3 | CD36 | CTSL | PSMD13 | PSMA5 | PSMC2 | PSMB5 | PSMB10 | ITGAV | PSMC3 | PSMB8 | MRC1 | TLR1 | CYBB | CTSS | FCGR1A | PSMA1 | PSMB2
CELLULAR RESPONSE TO HYPOXIA%REACTOME DATABASE ID RELEASE 72%1234174	0.0275835	0.655273	0.445202	1.45574	16563	66	UBE2D1 | PSMB7 | EPAS1 | PSMD12 | PSMB4 | PSMD3 | CITED2 | UBE2D3 | EGLN1 | PSMD13 | PSMA5 | PSMC2 | ARNT | PSMB5 | PSMB10 | PSMC3 | PSMB8
ORC1 REMOVAL FROM CHROMATIN%REACTOME%R-HSA-68949.3	0.0399995	0.723826	0.43511	1.41531	23971	64	PSMB7 | PSMD12 | CDC6 | PSMB4 | PSMD3 | PSMD13 | PSMA5 | PSMC2 | ORC6 | CUL1 | PSMB5 | PSMB10 | ORC5 | PSMC3 | PSMB8 | MCM4 | PSMA1 | PSMB2 | ORC3 | MCM2
CELL CYCLE CHECKPOINTS%REACTOME%R-HSA-69620.2	0.0305161	0.659049	0.339039	1.30917	20503	222	NDC80 | SKA2 | UBE2D1 | PSMB7 | PSMD12 | ANAPC1 | BARD1 | CDC6 | BRCC3 | MDM2 | DBF4 | PSMB4 | KIF2A | PSMD3 | RNF8 | PPP2R5C | CENPU | RAD9B | RPS27 | CKAP5 | PSMD13 | CLSPN | PSMA5 | PSMC2 | BUB1B | PPP2R5D | ORC6 | DYNLL1 | MAD1L1 | BUB1 | BABAM1 | KNTC1 | PSMB5 | CLIP1 | PSMB10 | CDC20 | ORC5 | ANAPC4 | PSMC3 | PSMB8 | CDC16 | SPDL1 | NDE1 | CLASP2 | NUF2 | MCM4 | PKMYT1 | UBE2V2 | BRIP1 | PS…
APC C:CDC20 MEDIATED DEGRADATION OF MITOTIC PROTEINS%REACTOME%R-HSA-176409.2	0.0393407	0.720126	0.429203	1.41071	23693	68	UBE2D1 | PSMB7 | PSMD12 | ANAPC1 | PSMB4 | PSMD3 | PSMD13 | PSMA5 | PSMC2 | BUB1B | PSMB5 | PSMB10 | CDC20 | ANAPC4 | PSMC3 | PSMB8 | CDC16 | PTTG1 | PSMA1 | PSMB2
REGULATION OF FZD BY UBIQUITINATION%REACTOME%R-HSA-4641263.2	0.0162423	0.648065	0.6587	1.63586	9067	17	LGR5 | FZD6 | FZD4
G2 M CHECKPOINTS%REACTOME DATABASE ID RELEASE 72%69481	0.0421575	0.74185	0.374868	1.34302	26598	120	PSMB7 | PSMD12 | BARD1 | CDC6 | BRCC3 | DBF4 | PSMB4 | PSMD3 | RNF8 | RAD9B | PSMD13 | CLSPN | PSMA5 | PSMC2 | ORC6 | BABAM1 | PSMB5 | PSMB10 | ORC5 | PSMC3 | PSMB8 | MCM4 | PKMYT1 | UBE2V2 | BRIP1 | PSMA1 | PSMB2 | ORC3 | ATR | MCM2
NEGATIVE REGULATORS OF RIG-I MDA5 SIGNALING%REACTOME DATABASE ID RELEASE 72%936440	0.00783333	0.544201	0.58541	1.67134	4497	32	ISG15 | UBE2D1 | TRIM25 | UBE2D3 | UBA7 | RNF135
APC C-MEDIATED DEGRADATION OF CELL CYCLE PROTEINS%REACTOME DATABASE ID RELEASE 72%174143	0.0489009	0.742958	0.408717	1.37114	29723	77	UBE2D1 | PSMB7 | PSMD12 | ANAPC1 | PSMB4 | PSMD3 | PSMD13 | CDC14A | PSMA5 | PSMC2 | BUB1B | CUL1 | PSMB5 | PSMB10 | CDC20 | ANAPC4 | PSMC3 | PSMB8 | CDC16 | PTTG1
PROCESSING OF DNA DOUBLE-STRAND BREAK ENDS%REACTOME DATABASE ID RELEASE 72%5693607	0.038286	0.71809	0.445748	1.42981	22824	59	RNF4 | PPP4R2 | BARD1 | BRCC3 | TIMELESS | RNF8 | RAD9B | CLSPN | BABAM1 | UBE2V2 | BRIP1 | ATR | RPA3 | RMI1 | DNA2 | HUS1 | RAD50 | UBE2N | BLM | TOPBP1 | RBBP8
CDT1 ASSOCIATION WITH THE CDC6:ORC:ORIGIN COMPLEX%REACTOME%R-HSA-68827.2	0.0387843	0.71809	0.459447	1.44147	22926	52	PSMB7 | PSMD12 | CDC6 | PSMB4 | PSMD3 | PSMD13 | PSMA5 | PSMC2 | ORC6 | PSMB5 | PSMB10 | ORC5 | PSMC3 | PSMB8 | PSMA1 | PSMB2 | ORC3
TRANSPORT OF BILE SALTS AND ORGANIC ACIDS, METAL IONS AND AMINE COMPOUNDS%REACTOME%R-HSA-425366.3	0.0437005	0.74185	0.423803	1.39624	26340	69	SLC39A4 | SLC44A4 | SLC22A1 | BSG | SLC30A8 | SLC22A15 | SLC22A6 | RHBG | SLC30A10 | SLC22A5 | CP | SLC2A13 | SLC6A13
CARGO RECOGNITION FOR CLATHRIN-MEDIATED ENDOCYTOSIS%REACTOME%R-HSA-8856825.2	0.0187528	0.648065	0.42173	1.45455	11566	92	STON1 | SCARB2 | CLTC | WNT5A | EGF | TACR1 | TOR1B | COPS2 | AP2A1 | DAB2 | FZD4 | VAMP4 | EPS15 | BTC | TGOLN2 | TF | STAM | CHRM2 | COPS5 | CD3G | REPS1 | NECAP2 | ARRB2 | SYT11
GLYCOGEN METABOLISM%REACTOME%R-HSA-8982491.1	0.00854243	0.550466	0.627954	1.68616	4835	24	PHKG1 | PGM2L1 | GAA | PHKG2 | AGL | PHKA1 | GBE1 | PHKB | PHKA2 | UGP2
ACTIVATION OF APC C AND APC C:CDC20 MEDIATED DEGRADATION OF MITOTIC PROTEINS%REACTOME DATABASE ID RELEASE 72%176814	0.0443691	0.74185	0.423245	1.3944	26743	69	UBE2D1 | PSMB7 | PSMD12 | ANAPC1 | PSMB4 | PSMD3 | PSMD13 | PSMA5 | PSMC2 | BUB1B | PSMB5 | PSMB10 | CDC20 | ANAPC4 | PSMC3 | PSMB8 | CDC16 | PTTG1 | PSMA1 | PSMB2
ER-PHAGOSOME PATHWAY%REACTOME DATABASE ID RELEASE 72%1236974	0.0498915	0.742958	0.411783	1.37264	30248	74	SEC61A2 | B2M | TAPBP | PSMB7 | TAP2 | PSMD12 | PDIA3 | PSMB4 | PSMD3 | CD36 | PSMD13 | PSMA5 | PSMC2 | PSMB5 | PSMB10 | PSMC3 | PSMB8 | TLR1
ACTIVATION OF THE PRE-REPLICATIVE COMPLEX%REACTOME DATABASE ID RELEASE 72%68962	0.0341122	0.698741	0.551656	1.51969	19430	27	POLA2 | CDC6 | DBF4 | POLA1 | ORC6 | ORC5 | MCM4 | ORC3 | MCM2 | RPA3 | MCM3 | POLE2
INTERLEUKIN-37 SIGNALING%REACTOME%R-HSA-9008059.2	0.0170906	0.648065	0.638328	1.62655	9576	19	IL18R1 | PTPN11 | PTPN6
COMPLEMENT CASCADE%REACTOME%R-HSA-166658.2	0.0357646	0.703401	0.508903	1.48821	20673	36	CPN1 | CFHR4 | MASP1 | C4B | SERPING1 | C6 | C3AR1 | C4BPA | C4A | CFH | CD55 | CLU
ACTIVATION OF ATR IN RESPONSE TO REPLICATION STRESS%REACTOME%R-HSA-176187.2	0.0169336	0.648065	0.548052	1.58414	9755	34	CDC6 | DBF4 | RAD9B | CLSPN | ORC6 | ORC5 | MCM4 | ORC3 | ATR | MCM2 | RPA3 | CDC25C | HUS1 | MCM3
GPCR LIGAND BINDING%REACTOME DATABASE ID RELEASE 72%500792	0.0476409	0.74185	0.322734	1.26103	32430	248	WNT9A | SCTR | EDNRA | CCR9 | TAS1R1 | SST | WNT8B | WNT5A | FFAR2 | FFAR4 | NPY4R | FZD6 | TACR1 | CCR3 | TAS2R31 | CCK | CRHBP | NPY | NTSR2 | FZD4 | GPR132 | GRM8 | QRFPR | DRD1 | ADGRE1 | ADGRE2 | NPY1R | CASR | CHRM3 | FPR1 | XCR1 | CHRM2 | GPR4 | C3AR1 | CHRM1 | TAS2R30 | APP | TAS2R3 | UTS2B | VIPR2 | PTCH2 | GNB5 | LPAR5 | XK | CD55 | TSHR | GNG7 | GNRH1 | NPFFR1 | CCR5 | S1PR3 | MCHR2 | …
CLASS B 2 (SECRETIN FAMILY RECEPTORS)%REACTOME DATABASE ID RELEASE 72%373080	0.0128851	0.608599	0.478828	1.54487	7698	61	WNT9A | SCTR | WNT8B | WNT5A | FZD6 | CRHBP | FZD4 | ADGRE1 | ADGRE2 | VIPR2 | PTCH2 | GNB5 | CD55 | GNG7
DNA DAMAGE BYPASS%REACTOME DATABASE ID RELEASE 72%73893	0.00330227	0.522136	0.556694	1.70729	1935	46	ISG15 | SPRTN | RAD18 | CUL4A | DTL | TRIM25 | REV1 | RCHY1 | UBA7 | POLI | WDR48 | POLD3 | DDB1
INTERFERON ALPHA BETA SIGNALING%REACTOME%R-HSA-909733.2	0.0282286	0.655273	0.492499	1.49804	16508	44	ISG15 | IFNAR1 | IP6K2 | IFIT3 | PTPN11 | IRF9 | IRF6 | IFI6 | ABCE1 | PTPN6 | PSMB8 | IFIT1 | ISG20 | IRF7 | HLA-E
SYNTHESIS OF DNA%REACTOME DATABASE ID RELEASE 72%69239	0.0222792	0.648065	0.400723	1.41649	13927	109	POLA2 | UBE2D1 | PSMB7 | PSMD12 | ANAPC1 | CDC6 | PSMB4 | GINS4 | PSMD3 | PSMD13 | POLA1 | PSMA5 | PSMC2 | GINS1 | ORC6 | CUL1 | PSMB5 | PSMB10 | POLD3 | ORC5 | ANAPC4 | PSMC3 | PSMB8 | CDC16 | MCM4 | PSMA1 | PSMB2 | ORC3 | MCM2 | LIG1
METALLOPROTEASE DUBS%REACTOME%R-HSA-5689901.2	0.0142165	0.610511	0.664483	1.65022	7936	17	STAMBP | BARD1 | BRCC3 | STAMBPL1 | BABAM1 | STAM | MYSM1
TERMINATION OF TRANSLESION DNA SYNTHESIS%REACTOME%R-HSA-5656169.1	0.00403369	0.522136	0.611394	1.7345	2313	31	ISG15 | TRIM25 | REV1 | UBA7 | POLI | POLD3 | RPA3 | POLK | POLE2 | POLD1
WNT LIGAND BIOGENESIS AND TRAFFICKING%REACTOME DATABASE ID RELEASE 72%3238698	0.0420501	0.74185	0.572102	1.50692	23716	22	WNT9A | WNT8B | WNT5A | VPS26A | WNT5B
OLFACTORY SIGNALING PATHWAY%REACTOME%R-HSA-381753.2	0.00320086	0.522136	0.455762	1.59363	1988	101	OR9Q1 | OR2G6 | REEP1 | OR51A4 | OR14J1 | OR8G1 | OR56A3 | OR4E2 | OR2V2 | OR51L1 | OR7A17 | OR10J1 | OR56A1 | OR2W3 | OR2T2 | OR6Y1 | OR7C1 | OR2AG2 | OR9G1 | OR10Z1 | REEP5 | OR2M3 | OR56A4 | OR2T11 | OR4D9 | OR2T35 | OR2F1 | OR2A5 | OR8D1 | REEP6 | OR4A16 | GNAL | OR13A1 | OR7A10 | OR10K1 | OR2AT4 | OR7A5 | OR2T1 | OR1I1 | OR6N2
METAL ION SLC TRANSPORTERS%REACTOME%R-HSA-425410.2	0.0213588	0.648065	0.59757	1.58979	12070	23	SLC39A4 | SLC30A8 | SLC30A10 | CP | SLC39A2 | SLC30A6
REGULATION OF APC C ACTIVATORS BETWEEN G1 S AND EARLY ANAPHASE%REACTOME%R-HSA-176408.3	0.0476034	0.74185	0.417661	1.38248	28747	71	UBE2D1 | PSMB7 | PSMD12 | ANAPC1 | PSMB4 | PSMD3 | PSMD13 | PSMA5 | PSMC2 | BUB1B | CUL1 | PSMB5 | PSMB10 | CDC20 | ANAPC4 | PSMC3 | PSMB8 | CDC16
ASSEMBLY OF THE PRE-REPLICATIVE COMPLEX%REACTOME DATABASE ID RELEASE 72%68867	0.0282487	0.655273	0.45309	1.46183	16878	61	PSMB7 | PSMD12 | CDC6 | PSMB4 | PSMD3 | PSMD13 | E2F2 | PSMA5 | PSMC2 | ORC6 | PSMB5 | PSMB10 | ORC5 | PSMC3 | PSMB8 | MCM4 | PSMA1 | PSMB2 | ORC3 | MCM2
CDC20:PHOSPHO-APC C MEDIATED DEGRADATION OF CYCLIN A%REACTOME%R-HSA-174184.2	0.0356467	0.703401	0.437539	1.427	21387	65	UBE2D1 | PSMB7 | PSMD12 | ANAPC1 | PSMB4 | PSMD3 | PSMD13 | PSMA5 | PSMC2 | BUB1B | PSMB5 | PSMB10 | CDC20 | ANAPC4 | PSMC3 | PSMB8 | CDC16 | PSMA1 | PSMB2
REGULATION OF EXPRESSION OF SLITS AND ROBOS%REACTOME%R-HSA-9010553.1	0.023396	0.648065	0.36979	1.37098	15140	156	RPSA | RPS15A | NCBP1 | RPS20 | PSMB7 | PSMD12 | PSMB4 | ROBO1 | RPS26 | RPL22L1 | PSMD3 | RPL11 | RPL7A | RPL34 | RPL23A | ETF1 | RPS27 | PSMD13 | COL4A5 | PSMA5 | RPL24 | PSMC2 | PSMB5 | RPL38 | ROBO2 | RPL18 | PSMB10 | MAGOH | PSMC3 | RPS3A | UPF2 | PSMB8 | NCBP2 | RPS4Y1 | RPS23 | RPS11 | RPL26 | PSMA1 | PSMB2 | RPL7 | RPS24 | RPL13A | RPS18 | RPL39L | RPL36AL | RPS19 | PSMD2 | RPLP2 | RPS4X
REGULATION OF MITOTIC CELL CYCLE%REACTOME DATABASE ID RELEASE 72%453276	0.0489009	0.742958	0.408717	1.37114	29723	77	UBE2D1 | PSMB7 | PSMD12 | ANAPC1 | PSMB4 | PSMD3 | PSMD13 | CDC14A | PSMA5 | PSMC2 | BUB1B | CUL1 | PSMB5 | PSMB10 | CDC20 | ANAPC4 | PSMC3 | PSMB8 | CDC16 | PTTG1
TRANSLESION SYNTHESIS BY Y FAMILY DNA POLYMERASES BYPASSES LESIONS ON DNA TEMPLATE%REACTOME DATABASE ID RELEASE 72%110313	0.0223394	0.648065	0.525457	1.54493	12930	37	ISG15 | SPRTN | TRIM25 | REV1 | RCHY1 | UBA7 | POLI | POLD3
DNA REPLICATION PRE-INITIATION%REACTOME DATABASE ID RELEASE 72%69002	0.0124467	0.607849	0.455615	1.52209	7552	75	POLA2 | PSMB7 | PSMD12 | CDC6 | DBF4 | PSMB4 | PSMD3 | PSMD13 | POLA1 | E2F2 | PSMA5 | PSMC2 | ORC6 | PSMB5 | PSMB10 | ORC5 | PSMC3 | PSMB8 | MCM4 | PSMA1 | PSMB2 | ORC3 | MCM2
FCERI MEDIATED CA+2 MOBILIZATION%REACTOME%R-HSA-2871809.1	0.020049	0.648065	0.607574	1.60035	11307	22	NFATC1 | LYN | GRAP2 | LCP2 | ITPR2 | PLCG2 | PPP3CB | SYK | VAV3 | PPP3R1
DNA REPLICATION%WIKIPATHWAYS_20200310%WP466%HOMO SAPIENS	0.0203129	0.648065	0.532842	1.55822	11741	36	POLA2 | CDC6 | DBF4 | POLA1 | ORC6 | POLD3 | ORC5 | MCM4 | ORC3 | MCM2 | RPA3 | MCM3 | POLE2 | POLD1
IL1 AND MEGAKARYOCYTES IN OBESITY%WIKIPATHWAYS_20200310%WP2865%HOMO SAPIENS	0.00962403	0.563406	0.661931	1.6867	5392	19	IL1B | SELENBP1 | CCR3 | PLA2G7 | PIK3CA | TLR1 | IL1R1
PROTEASOME DEGRADATION%WIKIPATHWAYS_20200310%WP183%HOMO SAPIENS	0.0139246	0.610511	0.489394	1.55087	8262	55	UBE2D1 | RPN1 | PSMB7 | PSMD12 | RPN2 | PSMB4 | PSMD3 | UBE2D3 | UBA7 | PSMD13 | PSMA5 | PSMC2 | PSMB5 | PSMB10 | PSMC3 | PSMB8 | UBE2B | PSMA1 | PSMB2 | NEDD4
ZINC HOMEOSTASIS%WIKIPATHWAYS_20200310%WP3529%HOMO SAPIENS	0.0102562	0.576527	0.614113	1.66377	5816	25	SLC39A4 | SLC30A9 | SLC30A8 | SLC39A9 | MT3 | SLC30A10 | SLC39A12 | SLC39A2 | SLC30A6
FATTY ACID BETA OXIDATION%WIKIPATHWAYS_20200310%WP143%HOMO SAPIENS	0.0290935	0.655273	0.538889	1.52881	16689	31	HADHB | HADHA | ACSL3 | ACSL4 | ACAT1 | ECHS1 | DECR1
OSTEOBLAST DIFFERENTIATION%WIKIPATHWAYS_20200310%WP4787%HOMO SAPIENS	0.0342782	0.698741	0.39467	1.38195	21318	102	PIK3C2G | WNT9A | PRKDC | NOTCH3 | FGF1 | WNT8B | WNT5A | FGFR2 | FZD6 | BMPR2 | NOTCH2 | PIK3C2B | FZD4 | PIK3R5 | WNT5B | MAPK9 | PIK3CA
TYPE II INTERFERON SIGNALING (IFNG)%WIKIPATHWAYS_20200310%WP619%HOMO SAPIENS	0.00844423	0.550466	0.608698	1.67682	4809	27	ISG15 | IL1B | PTPN11 | IRF9 | SPI1 | GBP1 | IFI6
ANTIGEN PROCESSING AND PRESENTATION OF ENDOGENOUS ANTIGEN%GOBP%GO:0019883	0.0416245	0.74185	0.603406	1.51864	23287	18	CD1E | B2M | TAPBP | TAP2 | FCGRT
PROTEIN TARGETING TO ER%GOBP%GO:0045047	0.0459954	0.74185	0.384659	1.34883	28628	103	RPSA | SRP9 | RPS15A | SEC61A2 | RPS20 | RPS26 | RPL11 | RPL7A | RPL34 | RPL23A | PMM1 | RPS27 | RPL24 | RPL38 | RPL18 | SSR3 | SGTB | RPS3A | RPS4Y1 | RPS23 | RPS11 | RPL26 | RPL7 | RPS24 | RPL13A | RPS18 | RPS19 | TRAM2 | RPLP2 | CHMP4A | RPS4X
GLYCOGEN CATABOLIC PROCESS%GOBP%GO:0005980	0.000854758	0.522136	0.775653	1.86948	474	15	PHKG1 | PGM2L1 | G6PC | RB1CC1 | GAA | PHKG2 | AGL | PHKA1 | PHKB
REGULATION OF CYTOKINE PRODUCTION INVOLVED IN IMMUNE RESPONSE%GOBP%GO:0002718	0.0392828	0.720126	0.440982	1.42276	23471	61	IL18R1 | IL1B | WNT5A | FFAR2 | B2M | CD36 | SPON2 | IRAK3 | CD160 | TGFB2 | TNFSF4 | TRIL | IL1R1
CELLULAR GLUCAN METABOLIC PROCESS%GOBP%GO:0006073	0.00764707	0.544201	0.542422	1.64275	4464	43	PPP1R3A | PHKG1 | PGM2L1 | GSK3B | G6PC | RB1CC1 | GAA | PHKG2 | AGL | PHKA1 | GBE1 | PPP1CA | PHKB | PPP1R3D | PPP1CC | PHKA2 | LEPR | UGP2 | PPP1R2 | NR1D1
NEGATIVE REGULATION OF MITOTIC SISTER CHROMATID SEGREGATION%GOBP%GO:0033048	0.011814	0.600243	0.602541	1.64645	6715	26	TEX14 | TTK | ZNF207 | TPR | BUB1B | MAD1L1 | BUB1 | CDC20 | APC | PTTG1 | SPDL1 | AURKB | CENPF
IMPORT ACROSS PLASMA MEMBRANE%GOBP%GO:0098739	0.0491056	0.742958	0.395129	1.35619	30211	89	SLC39A4 | SLC9C1 | KCNJ5 | SLC15A1 | ATP2B4 | SLC9A2 | SLC8A1 | KCNJ10
GLYCEROLIPID METABOLIC PROCESS%GOBP%GO:0046486	0.022992	0.648065	0.325331	1.29724	16055	306	PIK3C2G | HADHB | LPCAT2 | PON1 | PIGA | SLC44A4 | PCYT1B | CLN3 | SLC27A5 | LIPH | IP6K2 | INPP5B | PIGV | PLCB1 | IPMK | HADHA | PTDSS1 | PLA2G4A | GK5 | DGKB | PTPN11 | PIK3C2B | PLA2G7 | RAB5A | G6PC | MTMR12 | THEM5 | DGKK | GNPAT | PLEK | DGKH | PIK3R5 | DPM1 | SOCS5 | SERINC1 | ACSL4 | MTMR9 | PLCG2 | MTM1 | PLEKHA4 | LPGAT1 | PIGP | PIK3CA | CDS1 | PIGO | PLA2G4C | PNPLA6 | MECP2 | LYPLA2…
MAMMARY GLAND ALVEOLUS DEVELOPMENT%GOBP%GO:0060749	0.0372113	0.711751	0.628694	1.53935	20735	16	FOXF1 | EGF | PRLR | AR
GLUCAN METABOLIC PROCESS%GOBP%GO:0044042	0.00764707	0.544201	0.542422	1.64275	4464	43	PPP1R3A | PHKG1 | PGM2L1 | GSK3B | G6PC | RB1CC1 | GAA | PHKG2 | AGL | PHKA1 | GBE1 | PPP1CA | PHKB | PPP1R3D | PPP1CC | PHKA2 | LEPR | UGP2 | PPP1R2 | NR1D1
DETECTION OF CHEMICAL STIMULUS INVOLVED IN SENSORY PERCEPTION OF SMELL%GOBP%GO:0050911	0.00803325	0.544201	0.443608	1.53247	4959	93	OR9Q1 | OR2G6 | OR51A4 | OR14J1 | OR8G1 | OR56A3 | OR4E2 | OR2V2 | OR51L1 | OR7A17 | OR10J1 | OR56A1 | OR2W3 | OR2T2 | OR6Y1 | OR7C1 | OR2AG2 | OR9G1 | OR10Z1 | OR2M3 | OR56A4 | OR2T11 | OR4D9 | OR2T35 | OR2F1 | OR2A5 | OR8D1 | OR4A16 | OR13A1 | OR7A10 | OR10K1 | OR2AT4 | OR7A5 | OR2T1 | OR1I1 | OR6N2
TYPE I INTERFERON SIGNALING PATHWAY%GOBP%GO:0060337	0.0387975	0.71809	0.479631	1.4589	22689	44	ISG15 | IFNAR1 | IP6K2 | IFIT3 | IRF9 | SP100 | IRF6 | IFI6 | PSMB8 | IFIT1 | ISG20 | IRF7 | HLA-E
INOSITOL LIPID-MEDIATED SIGNALING%GOBP%GO:0048017	0.0101595	0.575172	0.465007	1.54644	6149	73	PIK3C2G | ERBB3 | TYRO3 | GSN | PLCB1 | PIK3C2B | EXOC1 | PIK3R5 | C1QBP | NPR3 | PLCG2 | IRS1 | CD160 | PIK3CA | TNFAIP8L3 | PLCB4 | LTK
ZINC ION TRANSPORT%GOBP%GO:0006829	0.0111921	0.583608	0.617862	1.65906	6335	24	SLC39A4 | SLC30A9 | SLC30A8 | SLC39A9 | MT3 | SLC30A10 | SLC39A12 | SLC39A2 | SLC30A6
POSITIVE REGULATION OF MESENCHYMAL CELL PROLIFERATION%GOBP%GO:0002053	0.0450676	0.74185	0.575579	1.50038	25367	21	FOXF1 | WNT5A | FGFR2
ALCOHOL METABOLIC PROCESS%GOBP%GO:0006066	0.0438126	0.74185	0.323446	1.26636	29901	253	DHRS9 | PON1 | SULT1B1 | CES1 | MOXD1 | CLN8 | IP6K2 | INPP5B | PLCB1 | IPMK | APOL2 | ASAH1 | DPAGT1 | GK5 | CYP3A5 | ACLY | SULT2B1 | ALDH1A2 | SREBF2 | NUS1 | PPIP5K2 | NFE2L1 | RETSAT | ALDH3B1 | RDH10 | ISYNA1 | SPTLC2 | PTS | QDPR | DPM1 | MT3
MITOTIC SPINDLE ASSEMBLY CHECKPOINT%GOBP%GO:0007094	0.00578801	0.533078	0.663654	1.72997	3257	21	TEX14 | TTK | ZNF207 | TPR | BUB1B | MAD1L1 | BUB1 | CDC20 | APC | SPDL1 | AURKB | CENPF
ENERGY DERIVATION BY OXIDATION OF ORGANIC COMPOUNDS%GOBP%GO:0015980	0.0100811	0.574842	0.367872	1.40515	6699	201	PPP1R3A | LYRM7 | PHKG1 | MT-CO2 | COX7C | PGM2L1 | MT-CO3 | SUCLA2 | GSK3B | COQ9 | SLC25A25 | MTFR1L | MT-ND5 | MT-CYB | NDUFS3 | MT-CO1 | G6PC | RB1CC1 | GAA | PHKG2 | COX10 | NDUFA9 | AGL | MT-ND2 | MT3 | PHKA1 | MT-ND6 | SDHB | SLC25A12 | NDUFB2 | SUCLG2 | GBE1 | MT-ND4 | CYC1 | MT-ND3 | MTFR1 | NDUFA7 | AIFM2 | COQ10A | SDHD | MECP2 | SDHC | PPP1CA | NDUFS4 | PHKB | OGDH | MT-ND1 | ETFB | N…
POSITIVE REGULATION OF CHEMOKINE PRODUCTION%GOBP%GO:0032722	0.0444973	0.74185	0.482317	1.44702	25904	41	IL1RL1 | IL1B | WNT5A | FFAR2 | TLR7 | IL4R
POSITIVE REGULATION OF CYTOKINE PRODUCTION INVOLVED IN IMMUNE RESPONSE%GOBP%GO:0002720	0.00919576	0.556378	0.530025	1.61892	5385	45	IL18R1 | IL1B | WNT5A | FFAR2 | B2M | CD36 | SPON2 | CD160 | TNFSF4
EXTRINSIC APOPTOTIC SIGNALING PATHWAY IN ABSENCE OF LIGAND%GOBP%GO:0097192	0.0227819	0.648065	0.57571	1.57313	12950	26	ERBB3 | IL1B | GSK3B | CASP9 | BAD | ITGAV | BAG3 | MKNK2
DETECTION OF CHEMICAL STIMULUS%GOBP%GO:0009593	0.00686353	0.544201	0.408924	1.48953	4379	136	OR9Q1 | OR2G6 | TAS1R1 | OR51A4 | OR14J1 | FFAR4 | OR8G1 | OR56A3 | OR4E2 | OR2V2 | OR51L1 | TAS2R31 | OR7A17 | OR10J1 | OR56A1 | C4B | OR2W3 | OR2T2 | OR6Y1 | OR7C1 | OR2AG2 | OR9G1 | CASR | OR10Z1 | OR2M3 | TLR1 | TAS2R30 | OR56A4 | OR2T11 | OR4D9 | TAS2R3 | OR2T35 | OR2F1 | OR2A5 | OR8D1 | OR4A16 | OR13A1 | OR7A10 | KCNMB4 | OR10K1 | LPO | SYT1 | OR2AT4 | OR7A5 | OR2T1 | TGFB3 | OR1I1 | OR6N2
REGULATION OF MITOTIC METAPHASE/ANAPHASE TRANSITION%GOBP%GO:0030071	0.00136059	0.522136	0.567784	1.76866	801	50	NDC80 | TEX14 | TTK | ZNF207 | CDC6 | TPR | BUB1B | MAD1L1 | BUB1 | CDC20 | APC | ANAPC4 | PCID2 | CDC16 | SPDL1 | NSMCE2 | ESPL1 | AURKB | CENPE | CENPF
EPIDERMAL GROWTH FACTOR RECEPTOR SIGNALING PATHWAY%GOBP%GO:0007173	0.0440588	0.74185	0.474128	1.44216	25766	44	RASSF2 | EFEMP1 | EGF | PTPN11 | PTK2B | SOCS5 | SLC30A10 | BTC | RPS6KA5 | IQGAP1 | ARF4 | PIK3CA
POSITIVE REGULATION OF ADAPTIVE IMMUNE RESPONSE%GOBP%GO:0002821	0.0304406	0.659049	0.429163	1.43058	18455	74	IL18R1 | CD1E | IL1B | SKAP1 | B2M | PLA2G4A | HLX | STX7 | SOCS5 | FCGRT | PTPRC | TNFRSF13C | CD274 | EXOSC6 | TNFSF4 | IL27RA | SIRT1
REGULATION OF HUMORAL IMMUNE RESPONSE%GOBP%GO:0002920	0.00610007	0.533078	0.522082	1.63799	3605	52	IL1B | CPN1 | CFHR4 | A2M | C4B | PHB | SERPING1 | C1QBP | C6 | PTPRC | PTPN6 | C3AR1 | C4BPA | C4A | SUSD4 | CFH | PPP2R3C | CD55 | CLU
MAMMARY GLAND LOBULE DEVELOPMENT%GOBP%GO:0061377	0.0372113	0.711751	0.628694	1.53935	20735	16	FOXF1 | EGF | PRLR | AR
CELLULAR RESPIRATION%GOBP%GO:0045333	0.0426574	0.74185	0.360059	1.32281	27404	145	LYRM7 | MT-CO2 | COX7C | MT-CO3 | SUCLA2 | COQ9 | SLC25A25 | MTFR1L | MT-ND5 | MT-CYB | NDUFS3 | MT-CO1 | COX10 | NDUFA9 | MT-ND2 | MT-ND6 | SDHB | SLC25A12 | NDUFB2 | SUCLG2 | MT-ND4 | CYC1 | MT-ND3 | MTFR1 | NDUFA7 | AIFM2 | COQ10A | SDHD | MECP2 | SDHC | NDUFS4 | OGDH | MT-ND1 | ETFB | NDUFB10 | SUCLG1 | DHTKD1 | NDUFC1 | NDUFB3 | DLAT | POLG2 | CYP1A2 | SLC25A14
REGULATION OF CHROMOSOME SEPARATION%GOBP%GO:1905818	0.000407438	0.522136	0.578519	1.83909	241	56	NDC80 | TEX14 | TTK | ZNF207 | ANAPC1 | CDC6 | TPR | BUB1B | MAD1L1 | BUB1 | CDC20 | APC | ANAPC4 | PCID2 | CDC16 | PTTG1 | SPDL1 | TACC3 | NSMCE2 | CSNK2A2 | ESPL1 | AURKB | CENPE | CENPF
REGULATION OF CELL-SUBSTRATE ADHESION%GOBP%GO:0010810	0.00116574	0.522136	0.413477	1.56172	766	182	FOXF1 | DLC1 | SKAP1 | FGA | SMOC2 | PTPRJ | LIMCH1 | CDH13 | GSK3B | ONECUT2 | KANK1 | JUP | PTK2B | OLFM4 | ANGPT2 | DUSP22 | RRAS | CD36 | BCAS3 | SPOCK1 | UTRN | MYADM | FZD4 | ITGA6 | C1QBP | GCNT2 | EGFL6 | GBP1 | EPB41L5 | BST1 | TSC1 | EMP2 | IQGAP1 | NPNT | DISC1 | LIMS2 | LGALS1 | EDIL3 | ONECUT1 | ILK | DOCK1 | ARPC2 | ACER2 | CLASP2
ATTACHMENT OF SPINDLE MICROTUBULES TO KINETOCHORE%GOBP%GO:0008608	0.030699	0.661196	0.638704	1.56386	17106	16	NDC80 | TEX14 | ZNF207 | MAD1L1 | NUF2 | AURKB | CENPE
POLYSACCHARIDE METABOLIC PROCESS%GOBP%GO:0005976	0.00901246	0.556064	0.476647	1.56664	5427	68	PPP1R3A | PHKG1 | PGM2L1 | GSK3B | HS2ST1 | G6PC | RB1CC1 | GAA | PHKG2 | B3GNT5 | AGL | EXT2 | PHKA1 | GBE1 | PPP1CA | PHKB | B4GAT1 | PPP1R3D | PPP1CC | PHKA2 | LEPR | UGP2 | NDST2 | NDST4 | PPP1R2 | NR1D1 | CHST1
ORGANIC HYDROXY COMPOUND METABOLIC PROCESS%GOBP%GO:1901615	0.0270144	0.654862	0.312819	1.26789	19328	367	DHRS9 | PON1 | SULT1B1 | CES1 | MOXD1 | SULT1A4 | SLC27A5 | CLN8 | OSBPL9 | IP6K2 | INPP5B | PLCB1 | IPMK | APOL2 | LGMN | EPAS1 | ASAH1 | DPAGT1 | GK5 | TPH2 | PDXP | BAAT | OSBPL3 | CYP3A5 | ACLY | SULT2B1 | ALDH1A2 | SREBF2 | NUS1 | PPIP5K2 | NFE2L1 | RETSAT | ALDH3B1 | RDH10 | ISYNA1 | CTSB | SPTLC2 | PTS | COMT | QDPR | DPM1 | MT3 | HMGCR | DRD1 | PLCG2 | PFKFB2 | SULT1A3 | NPR1 | CYP4A11 | …
POSITIVE REGULATION OF T CELL CYTOKINE PRODUCTION%GOBP%GO:0002726	0.00492418	0.522136	0.715034	1.75075	2743	16	IL18R1 | IL1B | B2M
ADAPTIVE IMMUNE RESPONSE%GOBP%GO:0002250	0.0302421	0.65671	0.342408	1.31495	20199	211	IL18R1 | CD1E | SKAP1 | SLAMF7 | FGA | CTLA4 | TAP2 | IL4R | PTK2B | LYN | LILRA1 | RORC | RNF8 | ALCAM | HLA-DPA1 | CD8B | C4B | CTSL | CRTAM | SERPING1 | TNFRSF21 | C1QBP | ADGRE1 | TSC1 | EMP2 | UNC93B1 | CD160 | SYK | C6 | GNL1 | HPRT1 | TNFRSF13C | CD274 | EXOSC6 | IL13RA2 | C4BPA | C4A | SUSD4 | CRACR2A | CD3G | CTSS | IFNK | HLA-DOA | SPN | NEDD4 | CD55 | HLA-DMA | LILRB4 | RELB | LILRB2 |…
NEGATIVE REGULATION OF CHROMOSOME SEGREGATION%GOBP%GO:0051985	0.00849338	0.550466	0.608423	1.67607	4837	27	TEX14 | TTK | ZNF207 | TPR | BUB1B | MAD1L1 | BUB1 | CDC20 | APC | PTTG1 | SPDL1 | ESPL1 | AURKB | CENPF
POSITIVE REGULATION OF INTERFERON-GAMMA PRODUCTION%GOBP%GO:0032729	0.0248436	0.648065	0.494713	1.51106	14550	45	IL18R1 | IL1B | WNT5A | TLR7 | HLA-DPA1 | CRTAM | CD160 | TNFRSF13C | TNFSF4 | IL27RA
NEGATIVE REGULATION OF CHROMOSOME SEPARATION%GOBP%GO:1905819	0.00406969	0.522136	0.659931	1.75569	2299	23	TEX14 | TTK | ZNF207 | TPR | BUB1B | MAD1L1 | BUB1 | CDC20 | APC | PTTG1 | SPDL1 | AURKB | CENPF
TOXIN TRANSPORT%GOBP%GO:1901998	0.0244477	0.648065	0.518045	1.53127	14176	38	CCT4 | CCT2 | SLC17A3 | MTMR12 | CCT8 | CCT6B | RAB29 | CCT7 | CD274 | ATP6V0A1 | COPB2 | BNIP3 | SCFD1
POSITIVE REGULATION OF IMMUNE EFFECTOR PROCESS%GOBP%GO:0002699	0.0106128	0.580244	0.38808	1.43763	6862	155	IL18R1 | FOXF1 | CD1E | PUM1 | IL1B | APPL2 | PTPRJ | WNT5A | FFAR2 | B2M | IL4R | LYN | HLX | CD36 | PHB | CRTAM | SPON2 | STX7 | SOCS5 | FCGRT | ADGRE2 | SNX6 | CD160 | SYK | C6 | PTPRC | C12orf4 | EXOSC6 | IL13RA2 | TNFSF4
REGULATION OF TOLL-LIKE RECEPTOR SIGNALING PATHWAY%GOBP%GO:0034121	0.0197855	0.648065	0.484442	1.51989	11695	52	TYRO3 | APPL2 | OTUD4 | LILRA2 | SMPDL3B | FLOT2 | BIRC2 | LYN | RTN4 | CD36 | IRAK3
INORGANIC CATION IMPORT ACROSS PLASMA MEMBRANE%GOBP%GO:0098659	0.0331785	0.694545	0.436984	1.43263	19956	67	SLC39A4 | SLC9C1 | KCNJ5 | ATP2B4 | SLC9A2 | SLC8A1 | KCNJ10 | KCNJ15 | SLC9A3 | SLC39A12 | SLC24A1
IMMUNE RESPONSE-REGULATING SIGNALING PATHWAY%GOBP%GO:0002764	0.00173169	0.522136	0.352019	1.4247	1235	361	CD33 | SKAP1 | FGA | ACTR2 | WIPF2 | PTPRJ | LILRA2 | UBE2D1 | FFAR2 | MUC3A | TLR7 | PSMB7 | CTLA4 | LGMN | NFATC1 | PSMD12 | BIRC2 | RPS6KA3 | PSMB4 | LYN | GRAP2 | PSMD3 | TRIM25 | CD36 | HLA-DPA1 | UBE2D3 | LCP2 | CTSL | MAP2K4 | CTSB | PSMD13 | PSMA5 | SFTPA2 | RNF135 | UBE2V1 | PSMC2 | TNFRSF21 | CUL1 | IRAK3 | RPS6KA5 | PSMB5 | PIK3AP1 | PLCG2 | UNC93B1 | PPP3CB | PSMB10 | EIF2B4 | HCK | M…
POSITIVE REGULATION OF CELL-SUBSTRATE ADHESION%GOBP%GO:0010811	0.00113587	0.522136	0.475612	1.66776	706	103	FOXF1 | SKAP1 | FGA | SMOC2 | PTPRJ | CDH13 | GSK3B | JUP | PTK2B | OLFM4 | RRAS | CD36 | UTRN | MYADM | ITGA6 | C1QBP | EGFL6 | EPB41L5 | TSC1 | EMP2 | IQGAP1 | NPNT | DISC1 | LIMS2 | EDIL3 | ILK | DOCK1 | ARPC2
NUCLEAR-TRANSCRIBED MRNA CATABOLIC PROCESS%GOBP%GO:0000956	0.0249457	0.648065	0.356728	1.34737	16412	182	RPSA | RPS15A | NCBP1 | RPS20 | CNOT1 | SAMD4A | SMG8 | EDC3 | RPS26 | RPL11 | SSB | RPL7A | RPL34 | RPL23A | ETF1 | RPS27 | RPL24 | SMG6 | NT5C3B | CNOT6 | DIS3 | NBAS | RPL38 | PARN | RPL18 | MAGOH | POLR2G | POLR2D | PCID2 | EXOSC6 | RPS3A | UPF2 | NCBP2 | LSM1 | CSDE1 | RPS4Y1 | LSM2 | LSM7 | AGO1 | DDX6 | RPS23 | ZFP36L2 | RPS11 | RPL26 | PATL2 | RPL7 | DCPS | CNOT4 | RPS24 | RPL13A | RPS18
PHOSPHATIDYLINOSITOL-MEDIATED SIGNALING%GOBP%GO:0048015	0.0120031	0.605964	0.466439	1.5367	7234	69	PIK3C2G | ERBB3 | TYRO3 | GSN | PLCB1 | PIK3C2B | EXOC1 | PIK3R5 | C1QBP | NPR3 | PLCG2 | IRS1 | CD160 | PIK3CA | PLCB4 | LTK
POSITIVE REGULATION OF CELL-MATRIX ADHESION%GOBP%GO:0001954	0.0107119	0.580244	0.525017	1.60362	6273	45	SKAP1 | PTPRJ | CDH13 | GSK3B | JUP | PTK2B | RRAS | CD36 | UTRN | EPB41L5 | TSC1 | EMP2 | IQGAP1 | DISC1
POSITIVE REGULATION OF INNATE IMMUNE RESPONSE%GOBP%GO:0045089	0.0471573	0.74185	0.318911	1.25527	32392	267	PUM1 | PRKDC | FGA | WNT5A | LILRA2 | UBE2D1 | FFAR2 | MUC3A | TLR7 | PSMB7 | LGMN | PSMD12 | BIRC2 | RPS6KA3 | PSMB4 | LYN | RTN4 | PSMD3 | TRIM25 | CD36 | UBE2D3 | CTSL | CRTAM | CTSB | PSMD13 | PSMA5 | SFTPA2 | RNF135 | UBE2V1 | PSMC2 | SIN3A | CUL1 | IRAK3 | IFI16 | RPS6KA5 | PSMB5 | PIK3AP1 | PLCG2 | UNC93B1 | PSMB10 | CD160 | HCK | DHX9 | SYK | RIPK1 | PSMC3 | PSMB8 | TLR1 | PRKACA | ZBP1 |…
PHOSPHATIDYLINOSITOL 3-KINASE SIGNALING%GOBP%GO:0014065	0.00456731	0.522136	0.61278	1.72658	2615	30	PIK3C2G | ERBB3 | TYRO3 | PIK3C2B | PIK3R5 | C1QBP | IRS1 | CD160 | PIK3CA | LTK
REGULATION OF PROTEIN ACTIVATION CASCADE%GOBP%GO:2000257	0.00346725	0.522136	0.576676	1.72189	2015	40	IL1B | CPN1 | CFHR4 | A2M | C4B | PHB | SERPING1 | C1QBP | C6 | C3AR1 | C4BPA | C4A | SUSD4 | CFH | CD55 | CLU
MITOTIC SPINDLE CHECKPOINT%GOBP%GO:0071174	0.00578801	0.533078	0.663654	1.72997	3257	21	TEX14 | TTK | ZNF207 | TPR | BUB1B | MAD1L1 | BUB1 | CDC20 | APC | SPDL1 | AURKB | CENPF
DETECTION OF STIMULUS INVOLVED IN SENSORY PERCEPTION%GOBP%GO:0050906	0.00383056	0.522136	0.402487	1.50227	2491	165	OR9Q1 | OR2G6 | TAS1R1 | OR51A4 | EPHB1 | OR14J1 | FFAR4 | OR8G1 | OR56A3 | OR4E2 | OR2V2 | OR51L1 | TAS2R31 | OR7A17 | OR10J1 | OR56A1 | OR2W3 | OR2T2 | WDR47 | OR6Y1 | CCDC66 | OR7C1 | ATP8A2 | OR2AG2 | OR9G1 | OR10Z1 | OR2M3 | TAS2R30 | OR56A4 | OR2T11 | KCNK4 | OR4D9 | MMP24 | TAS2R3 | OR2T35 | OR2F1 | OR2A5 | OR8D1 | COL11A1 | REEP6 | BACE1 | OR4A16 | ARRB2 | SEMA5B | PIEZO2 | ITGA2 | EYS | …
PROTEIN N-LINKED GLYCOSYLATION VIA ASPARAGINE%GOBP%GO:0018279	0.00418349	0.522136	0.63265	1.74281	2382	27	STT3A | RPN1 | NUDT14 | RPN2 | MCFD2 | FUT8 | UGGT2 | DPM1 | DDOST
GENERATION OF PRECURSOR METABOLITES AND ENERGY%GOBP%GO:0006091	0.0401982	0.725764	0.312053	1.25103	28294	324	PPP1R3A | LYRM7 | PHKG1 | MT-CO2 | COX7C | PGM2L1 | MT-CO3 | SLC27A5 | SUCLA2 | ACOX1 | MT-ATP6 | GSK3B | COQ9 | SLC25A25 | NOX4 | MTFR1L | MT-ND5 | MT-CYB | NDUFS3 | MT-CO1 | G6PC | RB1CC1 | SLC25A4 | GAA | PHKG2 | COX10 | NDUFA9 | HMGCLL1 | QDPR | AGL | MT-ND2 | MT3 | PHKA1 | MT-ND6 | SDHB | SLC25A12 | NDUFB2 | SUCLG2 | GBE1 | MT-ND4 | ACAT1 | PFKFB2 | COX11 | CYC1 | LOXL2 | GSR | MT-ND3 | MTFR…
LIPID OXIDATION%GOBP%GO:0034440	0.0385018	0.71809	0.419639	1.4019	23363	75	HADHB | ACOX1 | HADHA | PLA2G7 | SLC25A17 | ECHDC1 | ACOXL | ACAT1 | PEX7 | ACAD10 | AUH | MLYCD | ETFB | PRKAA1 | PECR | ECH1 | ECHS1 | ABCD1 | ACOX3 | DECR1
IMMUNE RESPONSE-REGULATING CELL SURFACE RECEPTOR SIGNALING PATHWAY%GOBP%GO:0002768	0.0456749	0.74185	0.318146	1.2555	31475	274	SKAP1 | ACTR2 | WIPF2 | PTPRJ | LILRA2 | FFAR2 | MUC3A | PSMB7 | CTLA4 | NFATC1 | PSMD12 | PSMB4 | LYN | GRAP2 | PSMD3 | HLA-DPA1 | LCP2 | MAP2K4 | PSMD13 | PSMA5 | PSMC2 | TNFRSF21 | CUL1 | RPS6KA5 | PSMB5 | PLCG2 | PPP3CB | PSMB10 | EIF2B4 | HCK | MAPK9 | SYK | CYFIP2 | FPR1 | PIK3CA | PTPRC | BTN2A1 | MYO10 | MOG | PSMC3 | PTPN6 | PSMB8 | CD38 | C3AR1 | PRKACA | STK11 | VAV3 | BTNL2 | DOCK1 | …
CELLULAR ZINC ION HOMEOSTASIS%GOBP%GO:0006882	0.00445058	0.522136	0.698206	1.75723	2489	18	SLC39A4 | SLC30A9 | SLC30A8 | MT3 | SLC39A12
ACTIVATION OF INNATE IMMUNE RESPONSE%GOBP%GO:0002218	0.0320568	0.684005	0.343988	1.31473	21318	202	PRKDC | FGA | LILRA2 | UBE2D1 | FFAR2 | MUC3A | TLR7 | PSMB7 | LGMN | PSMD12 | BIRC2 | RPS6KA3 | PSMB4 | LYN | PSMD3 | TRIM25 | CD36 | UBE2D3 | CTSL | CTSB | PSMD13 | PSMA5 | SFTPA2 | RNF135 | UBE2V1 | PSMC2 | SIN3A | CUL1 | IRAK3 | IFI16 | RPS6KA5 | PSMB5 | PIK3AP1 | PLCG2 | UNC93B1 | PSMB10 | HCK | SYK | RIPK1 | PSMC3 | PSMB8 | TLR1 | PRKACA
REGULATION OF PHOSPHATASE ACTIVITY%GOBP%GO:0010921	0.0492697	0.742958	0.356115	1.30832	31652	145	CD33 | FKBP15 | RCAN3 | GPATCH2 | SH3RF2 | GSK3B | PPP4R2 | TIPRL | PPP2R2B | CEP192 | CABIN1 | SYTL2 | CNST | PPP2R5C | ZFYVE1 | PPP1R15B | PLEK | SHOC2 | SH2D4A | PPP2R2C | PPP1R11 | PPP2R5D | TSC1 | MTMR9 | CSRNP3 | STYXL1 | SPRED1 | NPNT | PTPRC | TGFB2
PROTON TRANSMEMBRANE TRANSPORT%GOBP%GO:1902600	0.0445488	0.74185	0.384934	1.35173	27752	104	ATP6V0D2 | SLC9C1 | CLCN4 | MT-CO2 | COX7C | MT-CO3 | SLC15A1 | MT-ATP6 | SLC9A2 | SLC9B2 | MT-CYB | MT-CO1 | COX10 | ATP6V1F | MT-ND4 | SLC9A3 | CYC1
ADAPTIVE THERMOGENESIS%GOBP%GO:1990845	0.0198484	0.648065	0.670844	1.61687	11029	15	SCTR | APPL2 | THADA | BMP8A
RNA CATABOLIC PROCESS%GOBP%GO:0006401	0.0429573	0.74185	0.330823	1.27884	28906	224	RPSA | RPS15A | NCBP1 | RPS20 | CNOT1 | DIS3L | SAMD4A | SMG8 | AEN | EDC3 | RPS26 | RPL11 | SSB | RPL7A | METTL3 | RPL34 | SUPV3L1 | RPL23A | ETF1 | RPS27 | ZPR1 | METTL14 | RPL24 | SMG6 | DROSHA | NT5C3B | CNOT6 | DIS3 | NBAS | RPL38 | PARN | RPL18 | MAGOH | METTL16 | POLR2G | POLR2D | PCID2 | EXOSC6 | RPS3A | UPF2 | SND1 | NCBP2 | LSM1 | CSDE1 | RPS4Y1 | LSM2 | LSM7 | AGO1 | DDX6 | RPS23 | ZHX…
MITOCHONDRIAL ELECTRON TRANSPORT, CYTOCHROME C TO OXYGEN%GOBP%GO:0006123	0.0300146	0.655273	0.629767	1.564	16756	17	MT-CO2 | COX7C | MT-CO3 | MT-CO1 | COX10
POSITIVE REGULATION OF ADAPTIVE IMMUNE RESPONSE BASED ON SOMATIC RECOMBINATION OF IMMUNE RECEPTORS BUILT FROM IMMUNOGLOBULIN SUPERFAMILY DOMAINS%GOBP%GO:0002824	0.0483289	0.742958	0.418514	1.38201	29157	70	IL18R1 | CD1E | IL1B | B2M | PLA2G4A | HLX | STX7 | SOCS5 | FCGRT | PTPRC | TNFRSF13C | CD274 | EXOSC6 | TNFSF4 | IL27RA
ORGANELLE FISSION%GOBP%GO:0048285	0.0395573	0.721455	0.325817	1.27517	26989	252	NDC80 | NCAPH2 | CHMP5 | BRDT | TEX14 | PRC1 | TTK | ACTR2 | ZNF207 | NCAPD3 | DNM3 | TDRD12 | CNTD1 | HIRA | KIF2A | CEP192 | MTFR1L | MAU2 | HORMAD2 | RAN | COX10 | DCTN2 | MFF | PSMD13 | KPNB1 | BUB1B | PRDM9 | EPS8 | MAD1L1 | BUB1 | MYBL1 | MAP9 | TDRKH | SYCP2 | CDC20 | RAD51C | RAD51 | MEI4 | AKAP8 | MTFR1 | PTTG1 | SPATA22 | POGZ | PIBF1 | SPDL1 | ANKRD31 | NDE1 | RAD51B | CLASP2 | NUF2 | …
LIPID MODIFICATION%GOBP%GO:0030258	0.00912815	0.556378	0.382322	1.43434	5968	172	PIK3C2G | HADHB | ACOX1 | IP6K2 | INPP5B | IPMK | HADHA | DGKB | CYP3A5 | PIK3C2B | PLA2G7 | SLC25A17 | DGKK | ECHDC1 | ACOXL | DGKH | SOCS5 | ACAT1 | MTM1 | PEX7 | ACAD10 | PIK3CA | EFR3A | AUH | MLYCD | SOCS6 | SYNJ1 | DGKG | ETFB | DGKE | PRKAA1 | INPP5F | PI4K2B | PECR | ECH1 | ECHS1 | ABCD1 | TTC7A | ACOX3 | DECR1 | OCRL | PIK3C3 | PIK3CD | SPHK1
DETECTION OF STIMULUS%GOBP%GO:0051606	0.00556656	0.533078	0.354223	1.40073	3845	280	OR9Q1 | FOXF1 | OR2G6 | UNC119 | TAS1R1 | OR51A4 | MRPS11 | EPHB1 | OR14J1 | FFAR4 | RAD18 | OR8G1 | OR56A3 | OR4E2 | CUL4A | OR2V2 | TACR1 | OR51L1 | JUP | DTL | TAS2R31 | OR7A17 | OR10J1 | TIMELESS | OR56A1 | C4B | OR2W3 | ANO3 | CRTAM | OR2T2 | WDR47 | OR6Y1 | CCDC66 | OR7C1 | ATP8A2 | OR2AG2 | GPR52 | WDR48 | OR9G1 | CASR | OR10Z1 | POLD3 | ABCA4 | OR2M3 | CDS1 | DDB1 | TLR1 | TAS2R30 | OR56A…
EPITHELIAL CELL PROLIFERATION%GOBP%GO:0050673	0.0463284	0.74185	0.41733	1.38484	28023	72	LGR5 | WNT5A | CDH13 | FGFR2 | NKX3-1 | BMPR2 | NOTCH2 | CD34 | IRF6 | BAD | MAP2K1 | LOXL2 | HGF
GLYCOGEN METABOLIC PROCESS%GOBP%GO:0005977	0.00744592	0.544201	0.546531	1.64758	4341	42	PPP1R3A | PHKG1 | PGM2L1 | GSK3B | G6PC | RB1CC1 | GAA | PHKG2 | AGL | PHKA1 | GBE1 | PPP1CA | PHKB | PPP1R3D | PPP1CC | PHKA2 | LEPR | UGP2 | PPP1R2 | NR1D1
REGULATION OF CHOLESTEROL STORAGE%GOBP%GO:0010885	0.0160502	0.648065	0.669791	1.63998	8943	16	CES1 | MSR1 | SREBF2 | CD36
REGULATION OF MITOTIC SISTER CHROMATID SEPARATION%GOBP%GO:0010965	0.000413897	0.522136	0.586173	1.8454	244	53	NDC80 | TEX14 | TTK | ZNF207 | ANAPC1 | CDC6 | TPR | BUB1B | MAD1L1 | BUB1 | CDC20 | APC | ANAPC4 | PCID2 | CDC16 | PTTG1 | SPDL1 | TACC3 | NSMCE2 | ESPL1 | AURKB | CENPE | CENPF
TISSUE MIGRATION%GOBP%GO:0090130	0.035704	0.703401	0.431153	1.42045	21520	69	FOXF1 | PLXND1 | CDH13 | KANK1 | PKN2 | PTPN11 | PTK2B | ROBO1 | GIPC1 | CORO1B | EPB41L5 | EMP2 | LOXL2 | PIK3CA | PXN | EFNB2
REGULATION OF ADAPTIVE IMMUNE RESPONSE BASED ON SOMATIC RECOMBINATION OF IMMUNE RECEPTORS BUILT FROM IMMUNOGLOBULIN SUPERFAMILY DOMAINS%GOBP%GO:0002822	0.0171287	0.648065	0.414243	1.45048	10652	102	IL18R1 | IL1RL1 | CD1E | IL1B | B2M | IL4R | PLA2G4A | DUSP22 | HLX | STX7 | SOCS5 | FCGRT | PPP3CB | PTPRC | TNFRSF13C | CD274 | PTPN6 | EXOSC6 | TNFSF4 | C4BPA | IL27RA
VENTRICULAR CARDIAC MUSCLE CELL ACTION POTENTIAL%GOBP%GO:0086005	0.0165504	0.648065	0.657919	1.63392	9239	17	KCNJ5 | KCNE3 | KCNE4 | KCNQ1 | KCNE1 | SCN5A
FATTY ACID BETA-OXIDATION%GOBP%GO:0006635	0.0351061	0.700884	0.465759	1.45628	20730	51	HADHB | ACOX1 | HADHA | SLC25A17 | ECHDC1 | ACOXL | ACAT1 | PEX7 | ACAD10 | AUH | ETFB | ECH1 | ECHS1 | ABCD1 | ACOX3 | DECR1
SPINDLE ASSEMBLY CHECKPOINT%GOBP%GO:0071173	0.00578801	0.533078	0.663654	1.72997	3257	21	TEX14 | TTK | ZNF207 | TPR | BUB1B | MAD1L1 | BUB1 | CDC20 | APC | SPDL1 | AURKB | CENPF
GLYCEROPHOSPHOLIPID METABOLIC PROCESS%GOBP%GO:0006650	0.0171933	0.648065	0.341163	1.33742	11756	256	PIK3C2G | HADHB | LPCAT2 | PON1 | PIGA | SLC44A4 | PCYT1B | CLN3 | LIPH | IP6K2 | INPP5B | PIGV | PLCB1 | IPMK | HADHA | PTDSS1 | PLA2G4A | PIK3C2B | PLA2G7 | RAB5A | MTMR12 | THEM5 | GNPAT | PLEK | DGKH | PIK3R5 | DPM1 | SOCS5 | SERINC1 | MTMR9 | PLCG2 | MTM1 | PLEKHA4 | LPGAT1 | PIGP | PIK3CA | CDS1 | PIGO | PLA2G4C | PNPLA6 | MECP2 | AGPAT5 | EFR3A | LPIN3 | ENPP2
ESTABLISHMENT OF PROTEIN LOCALIZATION TO ENDOPLASMIC RETICULUM%GOBP%GO:0072599	0.0396558	0.721455	0.386	1.3609	24765	107	RPSA | SRP9 | RPS15A | SEC61A2 | RPS20 | RPS26 | RPL11 | RPL7A | RPL34 | RPL23A | PMM1 | RPS27 | RPL24 | RAB3GAP2 | RPL38 | RPL18 | SSR3 | SGTB | RPS3A | RPS4Y1 | RPS23 | RPS11 | RPL26 | RPL7 | RPS24 | RPL13A | RPS18 | RPS19 | TRAM2 | RPLP2 | CHMP4A | RPS4X
NEGATIVE REGULATION OF TYPE I INTERFERON PRODUCTION%GOBP%GO:0032480	0.044788	0.74185	0.498509	1.45782	25889	36	ISG15 | NMI | TRIM25 | UBA7 | RNF135
CELLULAR POLYSACCHARIDE CATABOLIC PROCESS%GOBP%GO:0044247	0.000555262	0.522136	0.764998	1.89985	309	17	PHKG1 | PGM2L1 | G6PC | RB1CC1 | GAA | PHKG2 | AGL | PHKA1 | PHKB
REGULATION OF ESTABLISHMENT OF CELL POLARITY%GOBP%GO:2000114	0.00179525	0.522136	0.717192	1.82751	1005	19	GSN | FLOT2 | KANK1 | PTK2B | BCAS3 | ARFGEF1 | DOCK8
NEGATIVE REGULATION OF MITOTIC SISTER CHROMATID SEPARATION%GOBP%GO:2000816	0.00406969	0.522136	0.659931	1.75569	2299	23	TEX14 | TTK | ZNF207 | TPR | BUB1B | MAD1L1 | BUB1 | CDC20 | APC | PTTG1 | SPDL1 | AURKB | CENPF
RESPONSE TO TEMPERATURE STIMULUS%GOBP%GO:0009266	0.0232129	0.648065	0.37805	1.38395	14877	141	MT-CO2 | SST | APPL2 | FGF1 | EPHB1 | ARPP21 | CDH8 | DNAJB4 | ATP2B1 | HSBP1L1 | LYN | MT-CYB | GMPR | NFE2L1 | ANO3 | HSPA6 | EIF2AK3 | WDR47 | TPR | P2RX3 | ACOT11 | EIF2B4 | POLR2D | PRKACA | RNF34 | KCNK4 | MMP24 | NOS1 | EIF2B1 | HSP90AA1 | IGFBP7 | PRKAA1 | ARRB2 | YBX3 | EIF2B3 | BAG3 | PIRT | NOS3 | MYOF | CASQ1 | NGFR | HSF5
REGULATION OF INTERFERON-GAMMA PRODUCTION%GOBP%GO:0032649	0.0245225	0.648065	0.44246	1.46109	14794	70	IL18R1 | ISG15 | IL1RL1 | IL1B | WNT5A | TLR7 | HLA-DPA1 | CRTAM | C1QBP | CD160 | TNFRSF13C | IL36RN | CD274 | TNFSF4 | IL27RA
CYTOKINE SECRETION%GOBP%GO:0050663	0.0189065	0.648065	0.524738	1.55907	10981	39	ISG15 | TRIM27 | LYN | NOTCH2 | CD36 | LCP2 | ITGAV
IMMUNE RESPONSE-ACTIVATING SIGNAL TRANSDUCTION%GOBP%GO:0002757	0.00574749	0.533078	0.341064	1.372	4064	337	SKAP1 | FGA | ACTR2 | WIPF2 | PTPRJ | LILRA2 | UBE2D1 | FFAR2 | MUC3A | TLR7 | PSMB7 | CTLA4 | LGMN | PSMD12 | BIRC2 | RPS6KA3 | PSMB4 | LYN | GRAP2 | PSMD3 | TRIM25 | CD36 | HLA-DPA1 | UBE2D3 | LCP2 | CTSL | CTSB | PSMD13 | PSMA5 | SFTPA2 | RNF135 | UBE2V1 | PSMC2 | TNFRSF21 | CUL1 | IRAK3 | RPS6KA5 | PSMB5 | PIK3AP1 | PLCG2 | UNC93B1 | PSMB10 | EIF2B4 | HCK | SYK | RIPK1 | CYFIP2 | FPR1 | PIK3C…
REGULATION OF ACUTE INFLAMMATORY RESPONSE%GOBP%GO:0002673	0.0278866	0.655273	0.439821	1.44901	16808	69	IL1B | CPN1 | CFHR4 | FFAR2 | A2M | C4B | PHB | SERPING1 | C1QBP | C6 | C3AR1 | C4BPA | C4A | SUSD4 | CFH | CD55 | CLU
REGULATION OF ESTABLISHMENT OR MAINTENANCE OF CELL POLARITY%GOBP%GO:0032878	0.00175349	0.522136	0.693785	1.82743	988	22	GSN | FLOT2 | KANK1 | PTK2B | BCAS3 | ARFGEF1 | LLGL2 | DOCK8
T CELL ACTIVATION INVOLVED IN IMMUNE RESPONSE%GOBP%GO:0002286	0.0396864	0.721455	0.504074	1.47409	22940	36	IL18R1 | APBB1IP | RORC | TSC1 | IFNK | SPN | RELB | ATP7A | LCP1
DETERMINATION OF BILATERAL SYMMETRY%GOBP%GO:0009855	0.035058	0.700884	0.402197	1.38941	21645	93	FOXF1 | LRRC6 | DYNC2LI1 | WNT8B | WNT5A | IFT172 | C2CD3 | DNAH5 | NOTCH2 | CITED2 | ALDH1A2 | STIL | ARMC4 | TBX3 | TBC1D32 | TBR1 | OVOL2 | BBS7 | RPGRIP1L | TBX2 | NDRG4
REGULATION OF TELOMERASE RNA LOCALIZATION TO CAJAL BODY%GOBP%GO:1904872	0.0451349	0.74185	0.598891	1.50727	25251	18	CCT4 | CCT2 | NOP10 | CCT8 | PARN | CCT7
SRP-DEPENDENT COTRANSLATIONAL PROTEIN TARGETING TO MEMBRANE%GOBP%GO:0006614	0.0429276	0.74185	0.397688	1.36955	26458	91	RPSA | SRP9 | RPS15A | SEC61A2 | RPS20 | RPS26 | RPL11 | RPL7A | RPL34 | RPL23A | RPS27 | RPL24 | RPL38 | RPL18 | SSR3 | RPS3A | RPS4Y1 | RPS23 | RPS11 | RPL26 | RPL7 | RPS24 | RPL13A | RPS18 | RPS19 | TRAM2 | RPLP2 | RPS4X
CELLULAR RESPONSE TO TYPE I INTERFERON%GOBP%GO:0071357	0.0387975	0.71809	0.479631	1.4589	22689	44	ISG15 | IFNAR1 | IP6K2 | IFIT3 | IRF9 | SP100 | IRF6 | IFI6 | PSMB8 | IFIT1 | ISG20 | IRF7 | HLA-E
RESPONSE TO COLD%GOBP%GO:0009409	0.0245825	0.648065	0.50453	1.52097	14334	42	MT-CO2 | APPL2 | CDH8 | ATP2B1 | GMPR | NFE2L1 | EIF2AK3 | P2RX3 | ACOT11 | RNF34 | HSP90AA1 | PRKAA1 | YBX3
NEGATIVE REGULATION OF ADAPTIVE IMMUNE RESPONSE%GOBP%GO:0002820	0.014319	0.610511	0.550397	1.60017	8260	35	IL1RL1 | IL4R | TRIM27 | DUSP22 | PPP3CB | CD160 | PTPRC | PTPN6 | TNFSF4 | C4BPA | IL27RA
REGULATION OF INNATE IMMUNE RESPONSE%GOBP%GO:0045088	0.0194395	0.648065	0.320806	1.2946	13813	349	PUM1 | NMI | PRKDC | TYRO3 | APPL2 | FGA | OTUD4 | WNT5A | LILRA2 | SMPDL3B | UBE2D1 | FFAR2 | MUC3A | A2M | TLR7 | PSMB7 | FLOT2 | LGMN | PSMD12 | BIRC2 | RPS6KA3 | PTPN11 | PSMB4 | LYN | RTN4 | PSMD3 | TRIM25 | CD36 | UBE2D3 | METTL3 | CTSL | CRTAM | CTSB | PSMD13 | SERPING1 | PSMA5 | SFTPA2 | RNF135 | PARP14 | UBE2V1 | PSMC2 | C1QBP | SIN3A | CUL1 | IRAK3 | IFI16 | RPS6KA5 | PSMB5 | PIK3AP1 | …
POSITIVE REGULATION OF DNA BIOSYNTHETIC PROCESS%GOBP%GO:2000573	0.0332521	0.694545	0.438574	1.43407	19967	66	CCT4 | SMOC2 | CCT2 | PTK2B | NOX4 | WRAP53 | CCT8 | HNRNPA1 | PARM1 | PARN | CCT7 | HGF | POT1 | NVL | PDGFB | FBXO4 | HSP90AA1 | GREM1 | MAPK1 | ARRB2 | TNKS2 | ATR | AURKB
REGULATION OF PROTEIN PROCESSING%GOBP%GO:0070613	0.00247056	0.522136	0.476684	1.6361	1519	89	IL1B | CPN1 | CFHR4 | GSN | CLN3 | LDLRAD3 | INPP5B | A2M | BIRC2 | MDM2 | C4B | PHB | SERPING1 | C1QBP | C6 | C3AR1 | C4BPA | C4A | PRKACA | SUSD4 | CFH | CCBE1 | CD55 | CLU | GLG1 | PLGRKT | IFT52 | NLRP7 | TIMM17A
RESPONSE TO TYPE I INTERFERON%GOBP%GO:0034340	0.0458665	0.74185	0.461732	1.42753	26971	48	ISG15 | IFNAR1 | IP6K2 | IFIT3 | IRF9 | SP100 | IRF6 | IFI6 | PSMB8 | IFIT1 | ISG20 | IRF7 | HLA-E
SENSORY PERCEPTION OF SMELL%GOBP%GO:0007608	0.0135483	0.610511	0.413008	1.46192	8476	110	OR9Q1 | OR2G6 | OR51A4 | OR14J1 | OR8G1 | OR56A3 | OR4E2 | OR2V2 | UBR3 | OR51L1 | OR7A17 | OR10J1 | OR56A1 | OR2W3 | OR2T2 | OR6Y1 | OR7C1 | OR2AG2 | OR9G1 | OR10Z1 | OR2M3 | CFAP69 | OR56A4 | OR2T11 | OR4D9 | OR2T35 | OR2F1 | OR2A5 | OR8D1 | BBS1 | OR4A16 | NCAM2 | OR13A1 | OR7A10 | OR10K1 | OR2AT4 | OR7A5 | OR2T1 | SLC24A4 | OR1I1 | OR6N2
REGULATION OF METAPHASE/ANAPHASE TRANSITION OF CELL CYCLE%GOBP%GO:1902099	0.00136059	0.522136	0.567784	1.76866	801	50	NDC80 | TEX14 | TTK | ZNF207 | CDC6 | TPR | BUB1B | MAD1L1 | BUB1 | CDC20 | APC | ANAPC4 | PCID2 | CDC16 | SPDL1 | NSMCE2 | ESPL1 | AURKB | CENPE | CENPF
POSITIVE REGULATION OF CELL ADHESION%GOBP%GO:0045785	0.0187527	0.648065	0.323906	1.30165	13243	333	FOXF1 | VCAM1 | IL1B | SKAP1 | FGA | SMOC2 | PTPRJ | WNT5A | APBB1IP | CDH13 | GSK3B | CTLA4 | FLOT2 | IL4R | PTPN11 | JUP | PTK2B | OLFM4 | STX3 | RRAS | LYN | HLX | RHOH | GRAP2 | CITED2 | CD36 | HLA-DPA1 | KIFAP3 | CD83 | UTRN | MYADM | EFNB1 | ADAM9 | ITGA6 | DENND6A | C1QBP | BAD | GCNT2 | EGFL6 | SOCS5 | SIRPB1 | EPB41L5 | DOCK8 | TSC1 | EMP2 | IQGAP1 | ETS1 | CD160 | NPNT | SYK | DISC1 | I…
REGULATION OF HETEROTYPIC CELL-CELL ADHESION%GOBP%GO:0034114	0.0236882	0.648065	0.641357	1.59279	13224	17	IL1B | SKAP1 | FGA | FLOT2 | MYADM | GCNT2
SENSORY PERCEPTION%GOBP%GO:0007600	0.0468138	0.74185	0.293097	1.21057	34564	464	OR9Q1 | OR2G6 | UNC119 | TAS1R1 | OR51A4 | HEXB | EPHB1 | MYO1A | EFEMP1 | OR14J1 | GLRA1 | FFAR4 | OR8G1 | EPAS1 | OR56A3 | KRT12 | OR4E2 | OR2V2 | UBR3 | OR51L1 | KCNJ10 | GPR179 | TAS2R31 | OR7A17 | OR10J1 | PITPNA | CD36 | OAT | EYA1 | PDE6D | OR56A1 | PPIP5K2 | OR2W3 | RDH10 | OR2T2 | NTSR2 | FZD4 | TIMM13 | ARR3 | WDR47 | CDC14A | OR6Y1 | SCN9A | CCDC66 | OR7C1 | ATP8A2 | GRM8 | P2RX3 | ATF…
CELLULAR CARBOHYDRATE CATABOLIC PROCESS%GOBP%GO:0044275	0.0207261	0.648065	0.563244	1.57571	11847	29	PHKG1 | PGM2L1 | GK5 | G6PC | RB1CC1 | GAA | PHKG2 | AGL | PHKA1 | GUSB | PHKB
PEPTIDYL-ASPARAGINE MODIFICATION%GOBP%GO:0018196	0.00742933	0.544201	0.607467	1.68644	4238	28	STT3A | RPN1 | NUDT14 | RPN2 | MCFD2 | FUT8 | UGGT2 | DPM1 | DDOST
REGULATION OF PROTEIN MATURATION%GOBP%GO:1903317	0.00205236	0.522136	0.47837	1.6474	1264	91	IL1B | CPN1 | CFHR4 | GSN | CLN3 | LDLRAD3 | INPP5B | A2M | BIRC2 | MDM2 | C4B | PHB | SERPING1 | C1QBP | C6 | C3AR1 | C4BPA | C4A | PRKACA | SUSD4 | CFH | CCBE1 | TFR2 | CD55 | CLU | GLG1 | PLGRKT | IFT52 | NLRP7 | TIMM17A
MRNA CATABOLIC PROCESS%GOBP%GO:0006402	0.0451732	0.74185	0.337613	1.28674	29967	197	RPSA | RPS15A | NCBP1 | RPS20 | CNOT1 | SAMD4A | SMG8 | EDC3 | RPS26 | RPL11 | SSB | RPL7A | METTL3 | RPL34 | SUPV3L1 | RPL23A | ETF1 | RPS27 | METTL14 | RPL24 | SMG6 | NT5C3B | CNOT6 | DIS3 | NBAS | RPL38 | PARN | RPL18 | MAGOH | METTL16 | POLR2G | POLR2D | PCID2 | EXOSC6 | RPS3A | UPF2 | NCBP2 | LSM1 | CSDE1 | RPS4Y1 | LSM2 | LSM7 | AGO1 | DDX6 | RPS23 | ZHX2 | ZFP36L2 | RPS11 | RPL26 | PATL2 |…
REGULATION OF IMMUNE EFFECTOR PROCESS%GOBP%GO:0002697	0.0167578	0.648065	0.33461	1.32626	11611	287	IL18R1 | FOXF1 | CD1E | PUM1 | IL1B | CPN1 | PRKDC | CFHR4 | APPL2 | PTPRJ | WNT5A | FFAR2 | B2M | A2M | IL4R | BIRC2 | DUSP22 | LYN | HLX | CD36 | C4B | PHB | CRTAM | SPON2 | SERPING1 | CD22 | STX7 | C1QBP | SIN3A | SOCS5 | FCGRT | IRAK3 | ADGRE2 | SNX6 | PPP3CB | CD160 | DHX9 | SYK | C6 | PTPRC | C12orf4 | TGFB2 | PTPN6 | EXOSC6 | IL13RA2 | TNFSF4 | C3AR1 | C4BPA | C4A | IL27RA | TRIL | SUSD4 |…
ACTIVATION OF IMMUNE RESPONSE%GOBP%GO:0002253	0.00355483	0.522136	0.339344	1.38034	2557	383	PRKDC | SKAP1 | FGA | ACTR2 | WIPF2 | PTPRJ | LILRA2 | UBE2D1 | FFAR2 | MUC3A | TLR7 | PSMB7 | CTLA4 | LGMN | PSMD12 | BIRC2 | RPS6KA3 | PSMB4 | LYN | GRAP2 | PSMD3 | TRIM25 | CD36 | HLA-DPA1 | MASP1 | UBE2D3 | LCP2 | C4B | CTSL | CTSB | PSMD13 | SERPING1 | PSMA5 | SFTPA2 | RNF135 | UBE2V1 | PSMC2 | TNFRSF21 | C1QBP | SIN3A | CUL1 | IRAK3 | IFI16 | RPS6KA5 | PSMB5 | PIK3AP1 | PLCG2 | UNC93B1 | PS…
REGULATION OF CHROMOSOME SEGREGATION%GOBP%GO:0051983	0.0100149	0.574842	0.443716	1.52031	6154	88	NDC80 | PUM1 | TEX14 | TTK | ZNF207 | RAD18 | ANAPC1 | CDC6 | HDAC8 | TPR | BUB1B | MAD1L1 | BUB1 | SMC6 | CDC20 | APC | ANAPC4 | PCID2 | CDC16 | PTTG1 | SPDL1 | TACC3 | NSMCE2 | CSNK2A2 | ESPL1 | AURKB | CENPE | CENPF
EPITHELIAL TUBE MORPHOGENESIS%GOBP%GO:0060562	0.03537	0.703401	0.328226	1.2846	24132	252	LGR5 | FOXF1 | EDNRA | DLC1 | FGF1 | COBL | PLXND1 | WNT5A | IFT172 | EGF | FGFR2 | FZD6 | NKX3-1 | C2CD3 | NOTCH2 | TIMELESS | WNK4 | EYA1 | STIL | PFN1 | LZTS2 | RDH10 | TBX3 | FUZ | TBR1 | OVOL2 | TSC1 | TULP3 | BBS7 | CASR | NPNT | COL4A1 | TBX2 | PODXL | TGFB2 | NDRG4 | TCTN1 | CELSR1 | PRKACA | CCM2 | SOSTDC1 | MET | EFNB2 | ILK | PPP1CA | PGR | SALL1 | GREM1 | AR | RET
SPINDLE CHECKPOINT%GOBP%GO:0031577	0.00578801	0.533078	0.663654	1.72997	3257	21	TEX14 | TTK | ZNF207 | TPR | BUB1B | MAD1L1 | BUB1 | CDC20 | APC | SPDL1 | AURKB | CENPF
PROTEIN ACTIVATION CASCADE%GOBP%GO:0072376	0.0347002	0.698741	0.476115	1.46626	20373	47	FGA | A2M | MASP1 | C4B | SERPING1 | C1QBP | C6 | C4BPA | C4A | SUSD4 | CFH | CD55 | F11 | CLU
REGULATION OF NUCLEAR DIVISION%GOBP%GO:0051783	0.00701709	0.544201	0.395529	1.46752	4543	157	NDC80 | IL1B | CHMP5 | TEX14 | TTK | WNT5A | ZNF207 | PLCB1 | EGF | PDXP | ANAPC1 | CDC6 | STAG1 | NFE2L1 | CDC14A | TPR | BUB1B | PRDM9 | MAD1L1 | BUB1 | BTC | KNTC1 | MAP9 | CDC20 | APC | CAV2 | ANAPC4 | PCID2 | CDC16 | PTTG1 | PDGFB | SPDL1 | TACC3 | STAG2 | PKMYT1 | NSMCE2 | UBE2B | DAZL | ESPL1 | AURKB | CENPE | CENPF | CDC25C | SPHK1 | DRG1 | NIPBL
PROTEIN N-LINKED GLYCOSYLATION%GOBP%GO:0006487	0.00583964	0.533078	0.480211	1.597	3534	73	STT3A | RPN1 | NUDT14 | DPAGT1 | KRTCAP2 | RPN2 | MGAT4A | MCFD2 | FUT8 | NUS1 | UGGT2 | ALG11 | PMM1 | MGAT4B | DPM1 | DDOST | ALG6 | ENTPD5 | B3GALT5 | ALG5 | MGAT4D | DOLPP1 | MAN1C1 | DHDDS | ALG8 | DPM3
REGULATION OF SISTER CHROMATID SEGREGATION%GOBP%GO:0033045	0.0133071	0.610511	0.463248	1.52619	8020	69	NDC80 | TEX14 | TTK | ZNF207 | ANAPC1 | CDC6 | HDAC8 | TPR | BUB1B | MAD1L1 | BUB1 | CDC20 | APC | ANAPC4 | PCID2 | CDC16 | PTTG1 | SPDL1 | TACC3 | NSMCE2 | ESPL1 | AURKB | CENPE | CENPF
REGULATION OF MITOTIC SISTER CHROMATID SEGREGATION%GOBP%GO:0033047	0.00452542	0.522136	0.509319	1.64324	2703	61	NDC80 | TEX14 | TTK | ZNF207 | ANAPC1 | CDC6 | TPR | BUB1B | MAD1L1 | BUB1 | CDC20 | APC | ANAPC4 | PCID2 | CDC16 | PTTG1 | SPDL1 | TACC3 | NSMCE2 | ESPL1 | AURKB | CENPE | CENPF
SENSORY PERCEPTION OF CHEMICAL STIMULUS%GOBP%GO:0007606	0.0111675	0.583608	0.390437	1.43935	7193	149	OR9Q1 | OR2G6 | TAS1R1 | OR51A4 | OR14J1 | FFAR4 | OR8G1 | OR56A3 | OR4E2 | OR2V2 | UBR3 | OR51L1 | TAS2R31 | OR7A17 | OR10J1 | CD36 | OR56A1 | OR2W3 | OR2T2 | OR6Y1 | OR7C1 | P2RX3 | OR2AG2 | OR9G1 | OR10Z1 | OR2M3 | SCNN1D | CFAP69 | TAS2R30 | OR56A4 | OR2T11 | OR4D9 | TAS2R3 | OR2T35 | OR2F1 | OR2A5 | OR8D1 | BBS1 | OR4A16 | GNAL | NCAM2 | OR13A1 | OR7A10 | OR10K1 | LPO | OR2AT4 | OR7A5 | OR2T…
POLYSACCHARIDE CATABOLIC PROCESS%GOBP%GO:0000272	0.000662065	0.522136	0.743299	1.89403	370	19	PHKG1 | PGM2L1 | G6PC | RB1CC1 | GAA | PHKG2 | AGL | PHKA1 | PHKB
TRANSITION METAL ION TRANSPORT%GOBP%GO:0000041	0.00125843	0.522136	0.485304	1.67651	776	93	SLC39A4 | ATP6V0D2 | CLTC | B2M | SLC30A9 | TRPC6 | CUTC | SLC30A8 | SLC39A9 | ATP6V1F | MT3 | SLC30A10 | CP | TF | FTL | ATP6V0A1 | SLC39A12 | SLC39A2 | SLC30A6 | TCN2 | ATP6V1H | TRPC7 | TFR2 | STEAP4 | ATP7A
GLUCAN CATABOLIC PROCESS%GOBP%GO:0009251	0.000786003	0.522136	0.766459	1.87667	437	16	PHKG1 | PGM2L1 | G6PC | RB1CC1 | GAA | PHKG2 | AGL | PHKA1 | PHKB
ZINC ION HOMEOSTASIS%GOBP%GO:0055069	0.00408125	0.522136	0.691997	1.76331	2286	19	SLC39A4 | SLC30A9 | SLC30A8 | MT3 | SLC39A12
REGULATION OF COMPLEMENT ACTIVATION%GOBP%GO:0030449	0.00346725	0.522136	0.576676	1.72189	2015	40	IL1B | CPN1 | CFHR4 | A2M | C4B | PHB | SERPING1 | C1QBP | C6 | C3AR1 | C4BPA | C4A | SUSD4 | CFH | CD55 | CLU
EMBRYONIC AXIS SPECIFICATION%GOBP%GO:0000578	0.0345751	0.698741	0.562356	1.52355	19609	25	COBL | WNT5A | C2CD3 | STIL | FRS2 | TBX3 | EPB41L5 | SMAD2
NEGATIVE REGULATION OF IMMUNE RESPONSE%GOBP%GO:0050777	0.00324019	0.522136	0.445023	1.57727	2028	111	FOXF1 | IL1RL1 | NMI | TYRO3 | A2M | CTLA4 | IL4R | PSMB4 | TRIM27 | DUSP22 | LYN | HLX | METTL3 | SERPING1 | PARP14 | SOCS5 | IRAK3 | IFI16 | PPP3CB | FAM3A | FCRLB | CD160 | PTPRC | TGFB2 | PTPN6 | IL13RA2 | TNFSF4 | C4BPA | IL27RA
DETECTION OF CHEMICAL STIMULUS INVOLVED IN SENSORY PERCEPTION%GOBP%GO:0050907	0.00749128	0.544201	0.423536	1.50853	4705	115	OR9Q1 | OR2G6 | TAS1R1 | OR51A4 | OR14J1 | FFAR4 | OR8G1 | OR56A3 | OR4E2 | OR2V2 | OR51L1 | TAS2R31 | OR7A17 | OR10J1 | OR56A1 | OR2W3 | OR2T2 | OR6Y1 | OR7C1 | OR2AG2 | OR9G1 | OR10Z1 | OR2M3 | TAS2R30 | OR56A4 | OR2T11 | OR4D9 | TAS2R3 | OR2T35 | OR2F1 | OR2A5 | OR8D1 | OR4A16 | OR13A1 | OR7A10 | OR10K1 | LPO | OR2AT4 | OR7A5 | OR2T1 | OR1I1 | OR6N2
NEGATIVE REGULATION OF MITOTIC METAPHASE/ANAPHASE TRANSITION%GOBP%GO:0045841	0.00612037	0.533078	0.653474	1.72125	3451	22	TEX14 | TTK | ZNF207 | TPR | BUB1B | MAD1L1 | BUB1 | CDC20 | APC | SPDL1 | AURKB | CENPF
REGULATION OF ADAPTIVE IMMUNE RESPONSE%GOBP%GO:0002819	0.00758202	0.544201	0.423246	1.5075	4762	115	IL18R1 | IL1RL1 | CD1E | IL1B | SKAP1 | B2M | IL4R | PLA2G4A | TRIM27 | DUSP22 | HLX | STX7 | SOCS5 | FCGRT | PPP3CB | CD160 | PTPRC | TNFRSF13C | CD274 | PTPN6 | EXOSC6 | TNFSF4 | C4BPA | IL27RA
NEGATIVE REGULATION OF METAPHASE/ANAPHASE TRANSITION OF CELL CYCLE%GOBP%GO:1902100	0.00612037	0.533078	0.653474	1.72125	3451	22	TEX14 | TTK | ZNF207 | TPR | BUB1B | MAD1L1 | BUB1 | CDC20 | APC | SPDL1 | AURKB | CENPF
AEROBIC ELECTRON TRANSPORT CHAIN%GOBP%GO:0019646	0.0300146	0.655273	0.629767	1.564	16756	17	MT-CO2 | COX7C | MT-CO3 | MT-CO1 | COX10
SIGNAL TRANSDUCTION IN ABSENCE OF LIGAND%GOBP%GO:0038034	0.0227819	0.648065	0.57571	1.57313	12950	26	ERBB3 | IL1B | GSK3B | CASP9 | BAD | ITGAV | BAG3 | MKNK2
INORGANIC ION IMPORT ACROSS PLASMA MEMBRANE%GOBP%GO:0099587	0.0331785	0.694545	0.436984	1.43263	19956	67	SLC39A4 | SLC9C1 | KCNJ5 | ATP2B4 | SLC9A2 | SLC8A1 | KCNJ10 | KCNJ15 | SLC9A3 | SLC39A12 | SLC24A1
SPECIFICATION OF SYMMETRY%GOBP%GO:0009799	0.0440246	0.74185	0.393887	1.36296	27204	94	FOXF1 | LRRC6 | DYNC2LI1 | WNT8B | WNT5A | IFT172 | C2CD3 | DNAH5 | NOTCH2 | CITED2 | ALDH1A2 | STIL | ARMC4 | TBX3 | TBC1D32 | TBR1 | OVOL2 | BBS7 | RPGRIP1L | TBX2 | NDRG4
POSITIVE REGULATION OF MACROPHAGE ACTIVATION%GOBP%GO:0043032	0.026933	0.654862	0.655901	1.58085	14966	15	IL1RL1 | WNT5A | IL4R | PLA2G4A
NEGATIVE REGULATION OF SISTER CHROMATID SEGREGATION%GOBP%GO:0033046	0.00849338	0.550466	0.608423	1.67607	4837	27	TEX14 | TTK | ZNF207 | TPR | BUB1B | MAD1L1 | BUB1 | CDC20 | APC | PTTG1 | SPDL1 | ESPL1 | AURKB | CENPF
REGULATION OF KERATINOCYTE DIFFERENTIATION%GOBP%GO:0045616	0.0451275	0.74185	0.548768	1.48673	25594	25	NCOA3 | KRT36 | CTSL | CD109 | OVOL2 | SERPINB13 | CTSK | TP63 | TRIM16 | ROCK2 | MED1
REGULATION OF T CELL CYTOKINE PRODUCTION%GOBP%GO:0002724	0.00761963	0.544201	0.653861	1.70444	4288	21	IL18R1 | IL1B | B2M
NEGATIVE REGULATION OF PROTEIN LOCALIZATION TO PLASMA MEMBRANE%GOBP%GO:1903077	0.0341258	0.698741	0.589925	1.53778	19208	21	LRRC15 | CLTC | DAB2 | GBP1
REGULATION OF T-HELPER 1 TYPE IMMUNE RESPONSE%GOBP%GO:0002825	0.00236987	0.522136	0.708788	1.80609	1327	19	IL18R1 | IL1RL1 | IL1B | IL4R | PLA2G4A | HLX | SOCS5 | TNFSF4 | IL27RA | IL1R1
INNATE IMMUNE RESPONSE-ACTIVATING SIGNAL TRANSDUCTION%GOBP%GO:0002758	0.0185905	0.648065	0.361994	1.36986	12251	185	FGA | LILRA2 | UBE2D1 | FFAR2 | MUC3A | TLR7 | PSMB7 | LGMN | PSMD12 | BIRC2 | RPS6KA3 | PSMB4 | LYN | PSMD3 | TRIM25 | CD36 | UBE2D3 | CTSL | CTSB | PSMD13 | PSMA5 | SFTPA2 | RNF135 | UBE2V1 | PSMC2 | CUL1 | IRAK3 | RPS6KA5 | PSMB5 | PIK3AP1 | PLCG2 | UNC93B1 | PSMB10 | HCK | SYK | RIPK1 | PSMC3 | PSMB8 | TLR1 | PRKACA | TRIL | CTSK | CTSS | PSMA1 | PSMB2 | MUC17 | TNIP3 | RELB | SCIMP | IRF7 | …
CELLULAR POLYSACCHARIDE METABOLIC PROCESS%GOBP%GO:0044264	0.00309691	0.522136	0.513137	1.66911	1855	64	PPP1R3A | PHKG1 | PGM2L1 | GSK3B | HS2ST1 | G6PC | RB1CC1 | GAA | PHKG2 | B3GNT5 | AGL | EXT2 | PHKA1 | GBE1 | PPP1CA | PHKB | B4GAT1 | PPP1R3D | PPP1CC | PHKA2 | LEPR | UGP2 | NDST2 | NDST4 | PPP1R2 | NR1D1
LIMBIC SYSTEM DEVELOPMENT%GOBP%GO:0021761	0.0453597	0.74185	0.392932	1.35966	28029	94	ANXA3 | NCOA1 | ATP2B4 | GSK3B | TMEM108 | KIF5B | FGFR2 | TBX3 | CNTNAP2 | EPHA5 | ATAT1 | KIRREL3 | TBR1 | DRD1 | EZH1 | TSC1 | ETS1
REGULATION OF MITOTIC NUCLEAR DIVISION%GOBP%GO:0007088	0.0087584	0.555353	0.399706	1.46455	5616	142	NDC80 | IL1B | CHMP5 | TEX14 | TTK | ZNF207 | EGF | PDXP | ANAPC1 | CDC6 | STAG1 | NFE2L1 | CDC14A | TPR | BUB1B | MAD1L1 | BUB1 | BTC | KNTC1 | MAP9 | CDC20 | APC | CAV2 | ANAPC4 | PCID2 | CDC16 | PTTG1 | PDGFB | SPDL1 | TACC3 | STAG2 | PKMYT1 | NSMCE2
PHOSPHOLIPID METABOLIC PROCESS%GOBP%GO:0006644	0.00307509	0.522136	0.357876	1.42366	2140	298	PIK3C2G | HADHB | LPCAT2 | PON1 | PIGA | GPX4 | SLC44A4 | PCYT1B | HEXB | CLN3 | CLN8 | LIPH | SMPDL3B | IP6K2 | INPP5B | PIGV | PLCB1 | IPMK | HADHA | PTDSS1 | PLA2G4A | DPAGT1 | PIK3C2B | PLA2G7 | RAB5A | MTMR12 | THEM5 | NUS1 | GNPAT | ISYNA1 | PLEK | SPTLC2 | DGKH | PIK3R5 | DPM1 | SOCS5 | SERINC1 | MTMR9 | PLCG2 | MTM1 | PLEKHA4 | LPGAT1 | PIGP | PIK3CA | TNFAIP8L3 | CDS1 | PIGO | PLA2G4C | …
POSITIVE REGULATION OF T CELL MEDIATED IMMUNITY%GOBP%GO:0002711	0.0475968	0.74185	0.492221	1.44721	27550	37	IL18R1 | CD1E | IL1B | B2M | STX7 | FCGRT | PTPRC | TNFSF4
ENDOPLASMIC RETICULUM TUBULAR NETWORK%GOCC%GO:0071782	0.012339	0.607849	0.64306	1.65791	6928	20	REEP1 | ATL3 | RTN4 | KPNB1 | ATL1 | REEP5
VESICLE COAT%GOCC%GO:0030120	0.0388671	0.71809	0.468797	1.44938	22855	48	TMED3 | CLTC | AFTPH | SCYL1 | SEC23B | AP2A1 | SEC24D | EPS15 | SAR1B | COPG2 | COPB2 | SEC24A | AP1S1 | NECAP2
ENDOCYTIC VESICLE MEMBRANE%GOCC%GO:0030666	0.015393	0.64213	0.388492	1.42068	9854	140	ATP6V0D2 | ANXA3 | APPL2 | SCARB2 | CLTC | WNT5A | MSR1 | B2M | INPP5B | TAPBP | TAP2 | MDM2 | RAB5A | CD36 | AP2A1 | HLA-DPA1 | FZD4 | CACNG2 | EPS15 | WNT5B | GRIA2 | TYRP1 | ATP6V0A1 | TLR1 | RAB22A | RAPGEF1 | CYBB | RAB23 | FCGR1A
TRANS-GOLGI NETWORK TRANSPORT VESICLE%GOCC%GO:0030140	0.0430616	0.74185	0.530219	1.48332	24615	29	CLTC | AFTPH | RAB27B | AP2A1 | TGOLN2 | AP1S1 | ATP7A | TMED9 | CLTA | SYNRG | TMED10 | NRGN
MELANOSOME%GOCC%GO:0042470	0.045787	0.74185	0.39159	1.35713	28316	95	CCT4 | CLTC | RPN1 | GGH | BSG | PDIA3 | RAB27B | STX3 | PPIB | RAB5A | SYTL2 | RAN | CTSB | PDIA4 | CTSD | RAB29 | MREG | GANAB | RAB17 | MYO5A | ANKRD27 | TYRP1 | ATP6V0A1 | SND1
CYTOCHROME COMPLEX%GOCC%GO:0070069	0.0196447	0.648065	0.576638	1.58851	11189	27	MT-CO2 | COX7C | MT-CO3 | MT-CYB | MT-CO1 | COX10 | CYC1
KINETOCHORE%GOCC%GO:0000776	0.0110029	0.581395	0.41761	1.48011	6889	111	NDC80 | SKA2 | RASSF2 | TEX14 | TTK | SUGT1 | ZNF207 | DCTN3 | CENPU | DCTN2 | FBXO28 | CKAP5 | DCTN6 | TPR | SIN3A | BUB1B | DYNLL1 | MAD1L1 | BUB1 | KNTC1 | CLIP1 | APC | SPDL1 | DCTN5 | NDE1 | CLASP2 | NUF2 | PSEN2 | GPATCH11 | ZWILCH | PHF6 | AURKB | CENPE | CENPF | DYNLT3 | PPP1CC
DENSE CORE GRANULE%GOCC%GO:0031045	0.0341731	0.698741	0.562929	1.5251	19381	25	BACE2 | STXBP5L | SYT4 | DMXL2 | CRHBP | NPY
APICAL PLASMA MEMBRANE%GOCC%GO:0016324	0.0340228	0.698741	0.323861	1.27846	23453	275	SLC39A4 | ERBB3 | ATP6V0D2 | SLC4A7 | SLC44A4 | SLC15A1 | MYO1A | SLC5A8 | SLC9B2 | FLOT2 | ATP2B1 | FZD6 | BMPR2 | RAB27B | STX3 | NOX4 | CNKSR3 | CD36 | SLC17A3 | AP2A1 | CD34 | CTSL | EXOC1 | SHROOM4 | KCNE4 | CTSB | IGSF5 | EPS15 | SLC22A5 | EMP2 | CLDN4 | SLC17A4 | TF | KCNC2 | CASR | SLC9A3 | MREG | TMEM30A | SORBS2 | KCNE1 | CYP4A11 | PODXL | RAB17 | ABCC4 | ANXA13
RESPIRATORY CHAIN COMPLEX IV%GOCC%GO:0045277	0.010707	0.580244	0.697748	1.68171	5949	15	MT-CO2 | COX7C | MT-CO3 | MT-CO1
CHROMOSOME, CENTROMERIC REGION%GOCC%GO:0000775	0.00707747	0.544201	0.392762	1.4617	4593	161	NDC80 | SKA2 | RASSF2 | TEX14 | TTK | SUGT1 | ZNF207 | NCAPD3 | HIRA | STAG1 | DCTN3 | KDM4D | PPP2R5C | CENPU | DCTN2 | FBXO28 | CKAP5 | DCTN6 | SUV39H2 | UVRAG | TPR | KDM4C | SIN3A | BUB1B | ZNFX1 | DYNLL1 | MAD1L1 | BUB1 | KNTC1 | CLIP1 | SYCP2 | APC | SPDL1 | SMC1B | DCTN5 | NDE1 | CLASP2 | STAG2 | NUF2 | PDS5B | NCAPD2 | PSEN2 | GPATCH11 | ZWILCH | PHF6 | AURKB | CENPE | CENPF | DYNLT3 | PP…
BLOOD MICROPARTICLE%GOCC%GO:0072562	0.018411	0.648065	0.447097	1.48687	11144	73	TMPRSS13 | PON1 | GSN | FGA | CIB2 | A2M | KDM4D | C4B | PFN1 | HSPA6 | SERPING1 | CP | TF | SLC4A1 | C4BPA | C4A | ALB | CFH | PRSS1 | CLU | ANXA5 | GC
RECEPTOR COMPLEX%GOCC%GO:0043235	0.0218357	0.648065	0.319846	1.28876	15479	343	IL18R1 | ERBB3 | OLFM3 | SKAP1 | LOXL4 | TYRO3 | NOTCH3 | CHRNA1 | PLXND1 | EPHB1 | APBB1IP | NR3C2 | GABRG3 | B2M | AIP | TLR7 | VWC2L | IL4R | EGF | FGFR2 | BIRC2 | PTK2B | BMPR2 | GPR84 | ITGB4 | LYN | EPHB2 | NOTCH2 | CD36 | TGFBR3 | ALCAM | CD8B | GABRA1 | KCTD16 | ITPR2 | CACNG2 | GRIK4 | EPHA5 | ITGA6 | EPHA8 | P2RX3 | EPS8 | PLXNC1 | TF | GRIA2 | IRS1 | NPR1 | NPNT | SYK | RIPK1 | ITGAV |…
SECRETORY GRANULE LUMEN%GOCC%GO:0034774	0.0471242	0.74185	0.323438	1.26277	32061	246	SPP2 | HEXB | GSN | FGA | ACTR2 | CCT2 | SERPINI1 | B2M | VEGFB | A2M | OSCAR | PSMB7 | GGH | EGF | PSMD12 | JUP | OLFM4 | ACLY | PSMD3 | HSPA6 | VTI1B | SCCPDH | PSMD13 | SERPINA1 | NHLRC3 | SERPING1 | CTSD | CCT8 | PSMA5 | KPNB1 | AGL | PSMC2 | MAGED2 | MPO | COTL1 | TF | FTL | HGF | ACTR10 | TGFB2 | PSMC3 | PTPN6 | HPSE | GUSB | PDGFB | ALB | GALNS | EEF1A1 | APP | PKM | CRACR2A | HSP90AA1 | H…
EXTERNAL SIDE OF PLASMA MEMBRANE%GOCC%GO:0009897	0.00447834	0.522136	0.373493	1.44443	3014	225	IL1RL1 | VCAM1 | CD1E | CD33 | CCR9 | FGA | PRND | KCNJ5 | B2M | HEG1 | GLRA1 | CDH13 | CTLA4 | CLPTM1 | CCR3 | LY6G5B | CD36 | TGFBR3 | ALCAM | CD34 | CD83 | CTSB | ADAM9 | EPHA5 | ITGA6 | FCGRT | SCUBE1 | ADGRE1 | TF | GRIA2 | IGSF21 | ITGAV | PTPRC | GSR | XCR1 | TNFRSF13C | BTN2A1 | MOG | ABCC4 | CD274 | IL13RA2 | TNFRSF9 | IL27RA | BTNL2 | SPA17 | RTN4RL2 | CD3G | FCGR3A | CTSK | IL1R1 | PRL…
SPERM PRINCIPAL PIECE%GOCC%GO:0097228	0.00776259	0.544201	0.679111	1.70917	4342	18	ATP2B4 | IFT172 | SLC9B2 | TSGA10 | IFT27 | KIF2A | CABYR | AKAP3 | SPA17
PIGMENT GRANULE%GOCC%GO:0048770	0.045787	0.74185	0.39159	1.35713	28316	95	CCT4 | CLTC | RPN1 | GGH | BSG | PDIA3 | RAB27B | STX3 | PPIB | RAB5A | SYTL2 | RAN | CTSB | PDIA4 | CTSD | RAB29 | MREG | GANAB | RAB17 | MYO5A | ANKRD27 | TYRP1 | ATP6V0A1 | SND1
APICAL PART OF CELL%GOCC%GO:0045177	0.0264024	0.650973	0.317697	1.27768	18667	336	SLC39A4 | VCAM1 | ERBB3 | ATP6V0D2 | SLC4A7 | SLC44A4 | LRRC6 | DYNC2LI1 | SLC15A1 | MYO1A | SLC5A8 | SLC9B2 | FLOT2 | LGMN | ATP2B1 | FZD6 | BMPR2 | RAB27B | STX3 | NOX4 | CNKSR3 | IFIT5 | CD36 | MYL12B | SLC17A3 | AP2A1 | CD34 | CTSL | EXOC1 | SHROOM4 | KCNE4 | CTSB | IGSF5 | EPS15 | SLC22A5 | EMP2 | CLDN4 | SLC17A4 | TF | KCNC2 | CASR | SLC9A3 | MREG | TMEM30A | SORBS2 | KCNE1 | CYP4A11 | PODX…
ENDOLYSOSOME%GOCC%GO:0036019	0.0044271	0.522136	0.71853	1.75931	2466	16	CLTC | TLR7 | LGMN | AP2A1 | CTSL | CTSB | CTSK | CTSS
CHROMOSOMAL REGION%GOCC%GO:0098687	0.0412751	0.738479	0.318837	1.26128	28528	281	NDC80 | SKA2 | RASSF2 | PRKDC | TEX14 | TTK | SUGT1 | ZNF207 | NCAPD3 | HIRA | STAG1 | RNF8 | SSB | DCTN3 | KDM4D | PPP2R5C | CENPU | SMCHD1 | DCTN2 | FBXO28 | CKAP5 | DCTN6 | SP100 | SUV39H2 | WRAP53 | UVRAG | TPR | SMG6 | KDM4C | TOX4 | SIN3A | BUB1B | ZNFX1 | DYNLL1 | MAD1L1 | EZH1 | BUB1 | SMC6 | KNTC1 | CLIP1 | SYCP2 | APC | RAD51 | ORC5 | POT1 | DDB1 | SPDL1 | SMC1B | DCTN5 | NDE1 | LRIF1 |…
T CELL RECEPTOR COMPLEX%GOCC%GO:0042101	0.0108347	0.580244	0.697259	1.68053	6020	15	SKAP1 | APBB1IP | ALCAM | CD8B | SYK | PTPN6 | CD3G
FICOLIN-1-RICH GRANULE LUMEN%GOCC%GO:1904813	0.0116069	0.593523	0.418965	1.47901	7251	108	GSN | ACTR2 | YPEL5 | PSMB7 | ASAH1 | PSMD12 | JUP | ACLY | PSMD3 | HSPA6 | CTSB | PSMD13 | SERPINA1 | CTSD | CCT8 | PSMA5 | KPNB1 | AGL | PSMC2 | COTL1 | ACTR10 | PSMC3 | GUSB | EEF1A1 | PKM | HSP90AA1 | CTSS | HUWE1 | MAPK1 | CAPN1
INTEGRAL COMPONENT OF ENDOPLASMIC RETICULUM MEMBRANE%GOCC%GO:0030176	0.0115123	0.593523	0.39842	1.45001	7342	135	DHRS9 | SPPL2A | SLC37A3 | EMC8 | CLN3 | SLC27A5 | B2M | TAPBP | TAP2 | DPAGT1 | PDIA3 | RHBDD2 | RTN4 | G6PC | SREBF2 | HLA-DPA1 | TMCO1 | RRBP1 | ATF6B | EIF2AK3 | ATF6 | HACD3 | RTN2 | WFS1 | AMFR | TEX261 | SGMS2 | ELOVL5 | ELOVL6 | FICD | DERL1 | SCD | DOLPP1 | ABCB9 | HM13
CONDENSED CHROMOSOME, CENTROMERIC REGION%GOCC%GO:0000779	0.0493249	0.742958	0.389135	1.34862	30504	95	NDC80 | SKA2 | RASSF2 | TEX14 | ZNF207 | NCAPD3 | DCTN3 | CENPU | FBXO28 | CKAP5 | DCTN6 | BUB1B | MAD1L1 | BUB1 | KNTC1 | SYCP2 | SPDL1 | DCTN5 | NDE1 | CLASP2 | NUF2 | NCAPD2 | GPATCH11 | ZWILCH | PHF6 | AURKB | CENPE | CENPF | DYNLT3 | PPP1CC | HSF1
INTRINSIC COMPONENT OF ENDOPLASMIC RETICULUM MEMBRANE%GOCC%GO:0031227	0.0137605	0.610511	0.389814	1.42831	8824	142	DHRS9 | SPPL2A | SLC37A3 | EMC8 | CLN3 | SLC27A5 | B2M | TAPBP | TAP2 | DPAGT1 | PDIA3 | RHBDD2 | RTN4 | G6PC | SREBF2 | HLA-DPA1 | TMCO1 | RRBP1 | ATF6B | EIF2AK3 | ATF6 | HACD3 | RTN2 | WFS1 | AMFR | TEX261 | SGMS2 | ELOVL5 | ELOVL6 | FICD | DERL1 | SCD | ESYT3 | DOLPP1 | ABCB9 | HM13
ENDOCYTIC VESICLE%GOCC%GO:0030139	0.0125768	0.607849	0.345766	1.35744	8611	260	ATP6V0D2 | ANXA3 | GSN | APPL2 | SCARB2 | CLTC | WNT5A | MSR1 | B2M | INPP5B | TAPBP | TLR7 | FFAR4 | CTLA4 | FLOT2 | TAP2 | KIF5B | HEATR5B | MDM2 | PDIA3 | VPS11 | PIK3C2B | RAB5A | CD36 | AP2A1 | HLA-DPA1 | GIPC1 | SFTPB | FZD4 | STX8 | CACNG2 | SFTPA2 | UVRAG | STX7 | GNLY | EPS15 | MPO | WNT5B | TF | GRIA2 | UNC93B1 | SYK | ITGAV | STX12 | RAB17 | HSPH1 | TYRP1 | ATP6V0A1 | TLR1
ATPASE ACTIVITY, COUPLED%GOMF%GO:0042623	0.0359646	0.705583	0.326462	1.28069	24606	258	ATP6V0D2 | FIGN | DNAH8 | DYNC2LI1 | MYO1A | ATP2B4 | MT-ATP6 | GTF2H3 | TAPBP | RAD18 | DNAH9 | TAP2 | ATP2B1 | KIF5B | DNAH5 | DNAH14 | HSPA6 | YME1L1 | CCT8 | ATP6V1F | PSMC2 | KIF17 | POLQ | CD320 | DNAH3 | ABCB5 | DNAH6 | RAD51C | DHX9 | RAD51 | ABCA4 | KIF1B | TNNT2 | MYO5A | MYO10 | ABCC4 | BTAF1 | ATP6V0A1 | ABCA12 | MYO19 | LONP2 | RALBP1 | ABCG4 | ATP2A3 | MYO1H | DNAH1 | ATP8A1 | RAD51…
NAD+ NUCLEOTIDASE, CYCLIC ADP-RIBOSE GENERATING%GOMF%GO:0061809	0.00500135	0.522136	0.714347	1.74907	2786	16	IL18R1 | IL1RL1 | BST1 | IL1RL2 | TLR1 | CD38 | IL1R1 | IL1RAPL1
OXIDOREDUCTASE ACTIVITY, ACTING ON A HEME GROUP OF DONORS, OXYGEN AS ACCEPTOR%GOMF%GO:0016676	0.0229826	0.648065	0.616612	1.58972	12905	20	MT-CO2 | COX7C | MT-CO3 | MT-CO1 | COX10
OLFACTORY RECEPTOR ACTIVITY%GOMF%GO:0004984	0.00803325	0.544201	0.443608	1.53247	4959	93	OR9Q1 | OR2G6 | OR51A4 | OR14J1 | OR8G1 | OR56A3 | OR4E2 | OR2V2 | OR51L1 | OR7A17 | OR10J1 | OR56A1 | OR2W3 | OR2T2 | OR6Y1 | OR7C1 | OR2AG2 | OR9G1 | OR10Z1 | OR2M3 | OR56A4 | OR2T11 | OR4D9 | OR2T35 | OR2F1 | OR2A5 | OR8D1 | OR4A16 | OR13A1 | OR7A10 | OR10K1 | OR2AT4 | OR7A5 | OR2T1 | OR1I1 | OR6N2
G PROTEIN-COUPLED PEPTIDE RECEPTOR ACTIVITY%GOMF%GO:0008528	0.00455251	0.522136	0.460095	1.58446	2805	91	LGR5 | SCTR | EDNRA | CCR9 | NPY4R | TACR1 | GPR84 | CCR3 | AGTRAP | NTSR2 | NPR3 | QRFPR | OGFRL1 | NPY1R | NPR1 | FPR1 | XCR1
G PROTEIN-COUPLED RECEPTOR ACTIVITY%GOMF%GO:0004930	0.00304721	0.522136	0.342242	1.39029	2187	377	OR9Q1 | LGR5 | SCTR | OR2G6 | EDNRA | CCR9 | TAS1R1 | OR51A4 | ADGRG6 | OR14J1 | TM2D1 | FFAR2 | FFAR4 | OR8G1 | NPY4R | OR56A3 | OR4E2 | FZD6 | OR2V2 | VN1R2 | TACR1 | OR51L1 | GPR84 | CCR3 | GPR179 | TAS2R31 | OR7A17 | OR10J1 | ADGRL4 | OR56A1 | OR2W3 | NPY | AGTRAP | OR2T2 | NTSR2 | FZD4 | OR6Y1 | OR7C1 | GPR132 | GRM8 | GPR171 | NPR3 | QRFPR | OR2AG2 | DRD1 | ADGRE1 | ADGRE2 | GPR52 | OGFRL1 …
PEPTIDE RECEPTOR ACTIVITY%GOMF%GO:0001653	0.00849322	0.550466	0.441986	1.52687	5243	93	LGR5 | SCTR | EDNRA | CCR9 | NPY4R | TACR1 | GPR84 | CCR3 | AGTRAP | NTSR2 | NPR3 | QRFPR | OGFRL1 | NPY1R | NPR1 | FPR1 | XCR1
ATP-DEPENDENT MICROTUBULE MOTOR ACTIVITY, MINUS-END-DIRECTED%GOMF%GO:0008569	0.0134357	0.610511	0.657515	1.65482	7516	18	DNAH8 | DYNC2LI1 | DNAH9 | DNAH5 | DNAH14 | DNAH3 | DNAH6 | DNAH1
OXIDOREDUCTASE ACTIVITY, ACTING ON A HEME GROUP OF DONORS%GOMF%GO:0016675	0.0224467	0.648065	0.609366	1.58846	12634	21	MT-CO2 | COX7C | MT-CO3 | MT-CO1 | COX10
CYTOCHROME-C OXIDASE ACTIVITY%GOMF%GO:0004129	0.0229826	0.648065	0.616612	1.58972	12905	20	MT-CO2 | COX7C | MT-CO3 | MT-CO1 | COX10
SOLUTE:CATION ANTIPORTER ACTIVITY%GOMF%GO:0015298	0.0430036	0.74185	0.525405	1.48039	24630	30	SLC9C1 | CLCN4 | SLC9A2 | SLC9B2 | SLC8A1 | SLC9A3 | SLC24A1
PRIMARY ACTIVE TRANSMEMBRANE TRANSPORTER ACTIVITY%GOMF%GO:0015399	0.0442185	0.74185	0.385996	1.35352	27522	103	ATP6V0D2 | MT-CO3 | ATP2B4 | MT-ATP6 | TAPBP | TAP2 | ATP2B1 | TOMM20 | ATP6V1F | CD320 | ABCB5 | ABCA4 | ABCC4 | ATP6V0A1 | ABCA12 | RALBP1 | ABCG4 | ATP2A3 | ATP8A1 | ATP6V1H | ABCA9 | ABCA7 | ATP7A | ABCB9 | ABCC9 | ATP1A4 | ABCD1 | ATP6AP1L | ATP13A2 | MT-ATP8 | TIMM17A | ATP6V1C1
CYTOKINE RECEPTOR ACTIVITY%GOMF%GO:0004896	0.0241462	0.648065	0.439775	1.45932	14605	72	IL18R1 | IL1RL1 | CCR9 | IFNAR1 | IL4R | CCR3 | FZD4 | XCR1 | IL1RL2 | IL13RA2 | IL27RA | IL10RA | IL1R1 | PRLR | CCR5 | IL23R | GHR | LEPR | IL17RB | ACKR2 | IL2RA | IFNGR1 | CRLF1 | GPR17 | LIFR
HYDROLASE ACTIVITY, HYDROLYZING N-GLYCOSYL COMPOUNDS%GOMF%GO:0016799	0.00943951	0.55834	0.574386	1.65042	5429	33	IL18R1 | IL1RL1 | BST1 | TDG | IL1RL2 | TLR1 | CD38 | IL1R1 | IL1RAPL1
ACYL-COA HYDROLASE ACTIVITY%GOMF%GO:0047617	0.0454066	0.74185	0.598555	1.50643	25403	18	BAAT | THEM5 | GNPAT | ACOT9 | ACOT11 | ACOT6 | ACOT2 | ACOT1
DYNEIN LIGHT INTERMEDIATE CHAIN BINDING%GOMF%GO:0051959	0.0238067	0.648065	0.557555	1.5598	13608	29	DNAH8 | DNAH9 | HOOK1 | DNAH5 | DNAH14 | DNAH3 | DYNLL1 | CCDC88C | HOOK2 | DNAH6 | DNAH1
CYTOKINE BINDING%GOMF%GO:0019955	0.0107904	0.580244	0.42848	1.49622	6700	100	IL18R1 | IL1RL1 | CCR9 | HAX1 | IFNAR1 | A2M | BMPR2 | CCR3 | CD36 | TGFBR3 | CD109 | FZD4 | GBP1 | ITGAV | XCR1 | IL36RN | IL13RA2 | COPS5 | IL27RA | SOSTDC1 | IL10RA | IL1R1 | PRLR | GREM1 | IL1RAPL1 | WFIKKN2 | CCR5 | KLHL20 | IL23R | NLRP7 | GHR | TGFB3 | LEPR | ACVRL1 | ACKR2 | TNFRSF1A | IL2RA | IFNGR1 | TGFBR1 | CRLF1 | LIFR | PXDN | IL13RA1
RRNA BINDING%GOMF%GO:0019843	0.0241368	0.648065	0.470582	1.49126	14322	55	MRPS11 | MRPS18C | IMP3 | MDM2 | RPL11 | RPL23A | FASTKD5 | DDX28 | PTCD3 | MRPS17 | FASTKD2 | RPS4Y1 | MRPL18 | RRS1 | RPS11 | RPF1 | RPS18
ODORANT BINDING%GOMF%GO:0005549	0.0170947	0.648065	0.66693	1.63297	9525	16	OR9Q1 | OR14J1 | OR8G1
NAD+ NUCLEOSIDASE ACTIVITY%GOMF%GO:0003953	0.00500135	0.522136	0.714347	1.74907	2786	16	IL18R1 | IL1RL1 | BST1 | IL1RL2 | TLR1 | CD38 | IL1R1 | IL1RAPL1
OXIDOREDUCTASE ACTIVITY, ACTING ON THE CH-NH2 GROUP OF DONORS%GOMF%GO:0016638	0.0382784	0.71809	0.600009	1.52891	21449	19	VCAM1 | LOXL4 | LOXL2 | MAOA
NAD(P)+ NUCLEOSIDASE ACTIVITY%GOMF%GO:0050135	0.00500135	0.522136	0.714347	1.74907	2786	16	IL18R1 | IL1RL1 | BST1 | IL1RL2 | TLR1 | CD38 | IL1R1 | IL1RAPL1
PHOSPHATIDYLINOSITOL PHOSPHATE KINASE ACTIVITY%GOMF%GO:0016307	0.0427271	0.74185	0.631327	1.52162	23743	15	PIK3C2G | PIK3C2B | PIK3CA
HEME-COPPER TERMINAL OXIDASE ACTIVITY%GOMF%GO:0015002	0.0229826	0.648065	0.616612	1.58972	12905	20	MT-CO2 | COX7C | MT-CO3 | MT-CO1 | COX10
PID_SYNDECAN_4_PATHWAY%MSIGDB_C2%PID_SYNDECAN_4_PATHWAY	0.0265284	0.650973	-0.533979	-1.55296	11391	28	ITGB1 | CCL5 | ACTN1 | SDC4 | SDCBP | FGFR1 | FGF2 | RHOA | PRKCA
BIOCARTA_PGC1A_PATHWAY%MSIGDB_C2%BIOCARTA_PGC1A_PATHWAY	0.032719	0.68971	-0.562728	-1.54773	14264	22	MEF2D | ESRRA | CAMK1G | HDAC5 | CALM3
BIOCARTA_TEL_PATHWAY%MSIGDB_C2%BIOCARTA_TEL_PATHWAY	0.047439	0.74185	-0.576662	-1.51187	20897	18	TERF1 | IGF1R | RB1 | BCL2 | TNKS | EGFR | PPP2CA | PRKCA | XRCC5 | POLR2A | KRAS
PID_ARF_3PATHWAY%MSIGDB_C2%PID_ARF_3PATHWAY	0.0227803	0.648065	-0.606351	-1.61076	10014	19	ARF1 | CYTH2 | PIP5K1A | ASAP1 | ARFGAP1
PID_HDAC_CLASSIII_PATHWAY%MSIGDB_C2%PID_HDAC_CLASSIII_PATHWAY	0.013817	0.610511	-0.603384	-1.65955	6023	22	MEF2D | CDKN1A | TUBB2A | TUBA1B | SIRT2 | CREBBP | FOXO1
PID_PRL_SIGNALING_EVENTS_PATHWAY%MSIGDB_C2%PID_PRL_SIGNALING_EVENTS_PATHWAY	0.00797731	0.544201	-0.633348	-1.72324	3486	21	ITGB1 | CDKN1A | TUBA1B | CCNE1 | PTP4A3 | MAPK3 | AGT | SRC | RABGGTA | EGR1 | RHOA
PID_SMAD2_3NUCLEAR_PATHWAY%MSIGDB_C2%PID_SMAD2_3NUCLEAR_PATHWAY	0.0207129	0.648065	-0.420425	-1.46698	8227	69	IL5 | RBBP7 | SP3 | FOXG1 | MED15 | ATF2 | CDKN1A | SIN3B | SKI | HDAC2 | KAT2A | SAP30 | CREBBP | RBL1 | FOXO1 | DLX1
PID_ARF6_DOWNSTREAM_PATHWAY%MSIGDB_C2%PID_ARF6_DOWNSTREAM_PATHWAY	0.0209886	0.648065	-0.652334	-1.6351	9324	15	ARF1 | TIAM1 | PIP5K1A | MAPK3 | KALRN | RHOA | ARF6 | RAB11FIP3 | RAB11A
BIOCARTA_CELLCYCLE_PATHWAY%MSIGDB_C2%BIOCARTA_CELLCYCLE_PATHWAY	0.017924	0.648065	-0.617864	-1.64134	7879	19	CDKN1A | CCNE1 | RBL1 | CDKN1B | RB1 | CDKN2D
HALLMARK_WNT_BETA_CATENIN_SIGNALING%MSIGDB_C2%HALLMARK_WNT_BETA_CATENIN_SIGNALING	0.0213554	0.648065	-0.493544	-1.54242	8950	39	HEY2 | HDAC5 | HDAC2 | KAT2A | HDAC11 | NCSTN | MAML1 | DVL2 | SKP2 | ADAM17
REGULATION OF NUCLEAR SMAD2 3 SIGNALING%PATHWAY INTERACTION DATABASE NCI-NATURE CURATED DATA%REGULATION OF NUCLEAR SMAD2 3 SIGNALING	0.0207129	0.648065	-0.420425	-1.46698	8227	69	IL5 | RBBP7 | SP3 | FOXG1 | MED15 | ATF2 | CDKN1A | SIN3B | SKI | HDAC2 | KAT2A | SAP30 | CREBBP | RBL1 | FOXO1 | DLX1
ARF6 DOWNSTREAM PATHWAY%PATHWAY INTERACTION DATABASE NCI-NATURE CURATED DATA%ARF6 DOWNSTREAM PATHWAY	0.0209886	0.648065	-0.652334	-1.6351	9324	15	ARF1 | TIAM1 | PIP5K1A | MAPK3 | KALRN | RHOA | ARF6 | RAB11FIP3 | RAB11A
SYNDECAN-4-MEDIATED SIGNALING EVENTS%PATHWAY INTERACTION DATABASE NCI-NATURE CURATED DATA%SYNDECAN-4-MEDIATED SIGNALING EVENTS	0.0265284	0.650973	-0.533979	-1.55296	11391	28	ITGB1 | CCL5 | ACTN1 | SDC4 | SDCBP | FGFR1 | FGF2 | RHOA | PRKCA
SIGNALING EVENTS MEDIATED BY HDAC CLASS III%PATHWAY INTERACTION DATABASE NCI-NATURE CURATED DATA%SIGNALING EVENTS MEDIATED BY HDAC CLASS III	0.013817	0.610511	-0.603384	-1.65955	6023	22	MEF2D | CDKN1A | TUBB2A | TUBA1B | SIRT2 | CREBBP | FOXO1
SIGNALING EVENTS MEDIATED BY PRL%PATHWAY INTERACTION DATABASE NCI-NATURE CURATED DATA%SIGNALING EVENTS MEDIATED BY PRL	0.00797731	0.544201	-0.633348	-1.72324	3486	21	ITGB1 | CDKN1A | TUBA1B | CCNE1 | PTP4A3 | MAPK3 | AGT | SRC | RABGGTA | EGR1 | RHOA
ARF1 PATHWAY%PATHWAY INTERACTION DATABASE NCI-NATURE CURATED DATA%ARF1 PATHWAY	0.0227803	0.648065	-0.606351	-1.61076	10014	19	ARF1 | CYTH2 | PIP5K1A | ASAP1 | ARFGAP1
METABOTROPIC GLUTAMATE RECEPTOR GROUP II PATHWAY%PANTHER PATHWAY%P00040	0.0222262	0.648065	-0.511804	-1.55383	9420	34	CACNA1B | CACNB1 | CACNA1A | GRM3 | SNAP23 | PRKAR1B | STX1B | GNAO1 | SNAP29 | GNB3 | GNAI3 | GNAI2 | SNAP25 | GRM2 | VAMP3 | GNB4 | VAMP2 | STX1A | PRKAR1A | GNB1
DOPAMINE NEUROTRANSMITTER RELEASE CYCLE%REACTOME DATABASE ID RELEASE 72%212676	0.0248502	0.648065	-0.602111	-1.59949	10924	19	RIMS1 | RAB3A | SYN1 | LIN7B | PPFIA4 | PPFIA3 | APBA1
SUMOYLATION OF DNA METHYLATION PROTEINS%REACTOME DATABASE ID RELEASE 72%4655427	0.00175561	0.522136	-0.746028	-1.86995	779	15	CBX2 | DNMT3B | PHC2 | BMI1 | PHC1
REGULATION OF RUNX1 EXPRESSION AND ACTIVITY%REACTOME%R-HSA-8934593.1	0.0346565	0.698741	-0.604402	-1.56247	15307	17	MOV10 | AGO2 | TNRC6C | TNRC6B | SRC
CONSTITUTIVE SIGNALING BY NOTCH1 HD+PEST DOMAIN MUTANTS%REACTOME DATABASE ID RELEASE 72%2894862	0.00305384	0.522136	-0.504129	-1.69309	1239	56	HEY2 | MIB2 | HDAC5 | NEURL1 | HDAC2 | HDAC10 | KAT2A | HDAC11 | NCSTN | MAML1 | CREBBP | MIB1 | HDAC7 | MAML2 | MAML3 | ADAM17 | NEURL1B | MAMLD1 | TBL1X | JAG2 | DLL4 | CCNC
CONSTITUTIVE SIGNALING BY NOTCH1 PEST DOMAIN MUTANTS%REACTOME DATABASE ID RELEASE 72%2644606	0.00305384	0.522136	-0.504129	-1.69309	1239	56	HEY2 | MIB2 | HDAC5 | NEURL1 | HDAC2 | HDAC10 | KAT2A | HDAC11 | NCSTN | MAML1 | CREBBP | MIB1 | HDAC7 | MAML2 | MAML3 | ADAM17 | NEURL1B | MAMLD1 | TBL1X | JAG2 | DLL4 | CCNC
TRANSCRIPTIONAL REGULATION BY RUNX1%REACTOME%R-HSA-8878171.3	0.03381	0.698741	-0.329807	-1.30618	11915	157	CBX2 | MOV10 | KMT2A | AGO2 | AUTS2 | SETD1B | TNRC6C | HIPK2 | PSMD5 | CBX6 | SIN3B | KMT2B | PRMT1 | TNRC6B | PHC2 | BMI1 | PHC1 | PSMA6 | SRC | TJP1 | CREBBP | PSMC5 | SMARCD2 | PSMD4 | SOCS4 | SETD1A | CSNK2B | KMT2D | FOXP3 | LMO2 | AGO4
SEALING OF THE NUCLEAR ENVELOPE (NE) BY ESCRT-III%REACTOME%R-HSA-9668328.1	0.0461703	0.74185	-0.524433	-1.48653	19983	25	CHMP7 | TUBB2B | VPS4A | TUBB2A | TUBA1B | TUBB1 | CHMP4B
INTERCONVERSION OF NUCLEOTIDE DI- AND TRIPHOSPHATES%REACTOME%R-HSA-499943.6	0.041233	0.738479	-0.518207	-1.49447	17745	27	NUDT13 | AK6 | CTPS2 | NME4
AUTOPHAGY%REACTOME%R-HSA-9612973.1	0.0345853	0.698741	-0.350387	-1.33673	12763	120	PCNT | ATG4B | ATG14 | CHMP7 | PLIN2 | MTMR3 | MAP1LC3A | DYNC1LI2 | DYNLL2 | ULK1 | RPTOR | CHMP4B | LAMP2 | VPS37B | BECN1 | UBAP1 | MTOR | LAMTOR4 | GFAP | CSNK2B | TOMM7 | ATG9A | PRKAA2 | DYNC1LI1 | DYNC1I1 | LAMTOR3 | VCP | WIPI2 | TOMM40
REGULATION OF PTEN GENE TRANSCRIPTION%REACTOME DATABASE ID RELEASE 72%8943724	0.000477778	0.522136	-0.550191	-1.84778	193	56	CBX2 | RBBP7 | ATF2 | CBX6 | HDAC5 | MAPK3 | PHC2 | HDAC2 | BMI1 | PHC1 | RPTOR | MTOR | LAMTOR4 | MTA1 | HDAC7 | NR2E1 | LAMTOR3 | EGR1 | MTA3
GAMMA CARBOXYLATION, HYPUSINE FORMATION AND ARYLSULFATASE ACTIVATION%REACTOME DATABASE ID RELEASE 72%163841	0.0263831	0.650973	-0.518399	-1.54251	11247	31	GAS6 | PROZ | DHPS | FN3K
HCMV INFECTION%REACTOME%R-HSA-9609646.2	0.0485565	0.742958	-0.384549	-1.35803	19116	74	ITGB1 | RBBP7 | CHMP7 | SNF8 | ELK1 | VPS4A | TRIM28 | NUP188 | DYNC1LI2 | DYNLL2 | CHMP1A | CHMP4B | VPS37B | UBAP1 | DYNC1LI1 | DYNC1I1 | NUP107 | EGFR | POM121 | NUP43 | NUP37
MACROAUTOPHAGY%REACTOME%R-HSA-1632852.8	0.0451759	0.74185	-0.353504	-1.32367	16986	106	PCNT | ATG4B | ATG14 | CHMP7 | PLIN2 | MTMR3 | MAP1LC3A | DYNC1LI2 | DYNLL2 | ULK1 | RPTOR | CHMP4B | BECN1 | MTOR | LAMTOR4 | CSNK2B | TOMM7 | ATG9A | PRKAA2 | DYNC1LI1 | DYNC1I1 | LAMTOR3 | VCP | WIPI2 | TOMM40 | ARL13B | PRKAG2 | MAP1LC3B
LATE ENDOSOMAL MICROAUTOPHAGY%REACTOME DATABASE ID RELEASE 72%9615710	0.020965	0.648065	-0.532906	-1.57397	8956	30	PCNT | CHMP7 | PLIN2 | CHMP4B | VPS37B | UBAP1
RUNX1 INTERACTS WITH CO-FACTORS WHOSE PRECISE EFFECT ON RUNX1 TARGETS IS NOT KNOWN%REACTOME%R-HSA-8939243.1	0.0256218	0.650973	-0.497323	-1.52827	10810	36	CBX2 | AUTS2 | HIPK2 | CBX6 | PHC2 | BMI1 | PHC1 | SMARCD2 | CSNK2B
INTRACELLULAR SIGNALING BY SECOND MESSENGERS%REACTOME DATABASE ID RELEASE 72%9006925	0.00746662	0.544201	-0.321	-1.35039	2350	261	CBX2 | FGF22 | MOV10 | STUB1 | AGO2 | RBBP7 | CAMKK1 | AKT2 | TNRC6C | ATF2 | CDKN1A | PSMD5 | CBX6 | PPP2R5E | ADCY5 | HDAC5 | TNRC6B | PIP5K1A | NRG2 | MAPK3 | PHC2 | IRS2 | FGFR4 | HDAC2 | BMI1 | AHCYL1 | PHC1 | RPTOR | ADCY9 | FYN | PSMA6 | FRK | TRAF6 | PRKCE | SRC | ADCY8 | INSR | PRKCG | PSMC5 | CDKN1B | WWP2 | MTOR | PSMD4 | LAMTOR4 | MTA1 | FOXO1 | HDAC7 | CSNK2B | CAMK2B | NR2E1 | PRKAR…
PI3K AKT SIGNALING%REACTOME%R-HSA-1257604.8	0.0290726	0.655273	-0.308563	-1.27622	9508	224	CBX2 | FGF22 | MOV10 | STUB1 | AGO2 | RBBP7 | AKT2 | TNRC6C | ATF2 | CDKN1A | PSMD5 | CBX6 | PPP2R5E | HDAC5 | TNRC6B | PIP5K1A | NRG2 | MAPK3 | PHC2 | IRS2 | FGFR4 | HDAC2 | BMI1 | PHC1 | RPTOR | FYN | PSMA6 | FRK | TRAF6 | SRC | INSR | PSMC5 | CDKN1B | WWP2 | MTOR | PSMD4 | LAMTOR4 | MTA1 | FOXO1 | HDAC7 | CSNK2B | NR2E1 | RNF146 | TNKS | LAMTOR3 | EGR1 | MTA3 | AGO4 | EGFR | PSMA7 | FGF2 | PSM…
RUNX1 REGULATES GENES INVOLVED IN MEGAKARYOCYTE DIFFERENTIATION AND PLATELET FUNCTION%REACTOME DATABASE ID RELEASE 72%8936459	0.000374329	0.522136	-0.642577	-1.93816	158	33	MOV10 | KMT2A | SETD1B | TNRC6C | SIN3B | KMT2B | PRMT1 | TNRC6B
RUNX2 REGULATES BONE DEVELOPMENT%REACTOME%R-HSA-8941326.1	0.0417953	0.74185	-0.517536	-1.49253	17987	27	HEY2 | MAPK3 | RBM14 | SRC | SATB2 | RB1 | MAF
PKMTS METHYLATE HISTONE LYSINES%REACTOME DATABASE ID RELEASE 72%3214841	0.0256499	0.650973	-0.486078	-1.51909	10750	39	KMT2A | RBBP7 | SETD1B | KMT2B | DOT1L | EHMT2 | RELA | SETD1A | KMT2D
TRANSLOCATION OF SLC2A4 (GLUT4) TO THE PLASMA MEMBRANE%REACTOME%R-HSA-1445148.2	0.0348158	0.698741	-0.448368	-1.45579	14373	47	AKT2 | YWHAQ | EXOC3 | STXBP3 | KIF3B | YWHAB | KIF3A | SNAP23 | EXOC5 | TBC1D1 | PRKAA2 | EXOC2 | PRKAG2 | YWHAG | RAB11A | MYH9 | STX4 | YWHAH | LNPEP | AKT1
PTEN REGULATION%REACTOME%R-HSA-6807070.2	0.00089636	0.522136	-0.418036	-1.6149	325	131	CBX2 | MOV10 | STUB1 | AGO2 | RBBP7 | AKT2 | TNRC6C | ATF2 | PSMD5 | CBX6 | HDAC5 | TNRC6B | MAPK3 | PHC2 | HDAC2 | BMI1 | PHC1 | RPTOR | PSMA6 | FRK | PSMC5 | WWP2 | MTOR | PSMD4 | LAMTOR4 | MTA1 | HDAC7 | CSNK2B | NR2E1 | RNF146 | TNKS | LAMTOR3 | EGR1 | MTA3 | AGO4
CELLULAR SENESCENCE%REACTOME DATABASE ID RELEASE 72%2559583	0.00891327	0.556064	-0.387498	-1.46936	3313	115	CBX2 | MOV10 | RBBP7 | TNRC6C | CDKN1A | CBX6 | TNRC6B | TERF2IP | CCNE1 | CCNE2 | MAPK3 | TERF1 | PHC2 | BMI1 | PHC1 | EHMT2 | FZR1 | CDC26 | MAP2K3 | CDKN1B | RB1 | MDM4 | CDKN2D | RPS6KA2 | RELA
CONSTITUTIVE SIGNALING BY NOTCH1 HD DOMAIN MUTANTS%REACTOME%R-HSA-2691232.1	0.022141	0.648065	-0.649723	-1.62855	9836	15	MIB2 | NEURL1 | MIB1 | ADAM17 | NEURL1B | JAG2 | DLL4 | DLL1
OXIDATIVE STRESS INDUCED SENESCENCE%REACTOME%R-HSA-2559580.4	0.00160216	0.522136	-0.512975	-1.73958	646	59	CBX2 | MOV10 | RBBP7 | TNRC6C | CBX6 | TNRC6B | MAPK3 | PHC2 | BMI1 | PHC1 | MAP2K3 | MDM4 | CDKN2D
SIGNALING BY NOTCH3%REACTOME DATABASE ID RELEASE 72%9012852	0.0318998	0.684005	-0.457572	-1.47253	13215	45	HEY2 | MIB2 | NEURL1 | KAT2A | NCSTN | MAML1 | CREBBP | MIB1 | WWP2 | PBX1 | MAML2 | MAML3 | STAT1 | EGFR | NEURL1B | MAMLD1
SIGNALING BY NOTCH1 HD DOMAIN MUTANTS IN CANCER%REACTOME DATABASE ID RELEASE 72%2691230	0.022141	0.648065	-0.649723	-1.62855	9836	15	MIB2 | NEURL1 | MIB1 | ADAM17 | NEURL1B | JAG2 | DLL4 | DLL1
SIGNALING BY NOTCH1%REACTOME DATABASE ID RELEASE 72%1980143	0.00596454	0.533078	-0.455009	-1.59162	2365	70	HEY2 | MIB2 | TLE2 | DTX1 | HDAC5 | NEURL1 | DTX4 | HDAC2 | HDAC10 | KAT2A | HDAC11 | NCSTN | MAML1 | CREBBP | MIB1 | ARRB1 | HDAC7 | MAML2 | MAML3 | ADAM17 | NEURL1B | MAMLD1 | TBL1X | JAG2 | DLL4 | CCNC
REGULATION OF MECP2 EXPRESSION AND ACTIVITY%REACTOME%R-HSA-9022692.1	0.0295185	0.655273	-0.528873	-1.53811	12675	28	MOV10 | AGO2 | FOXG1 | TNRC6C | HIPK2 | TNRC6B | HDAC2
FOXO-MEDIATED TRANSCRIPTION OF CELL CYCLE GENES%REACTOME%R-HSA-9617828.1	0.0249252	0.648065	-0.643702	-1.61346	11073	15	FOXG1 | CDKN1A | BTG1 | CDKN1B | GADD45A | FOXO1 | PCBP4
SIGNALING BY NOTCH1 PEST DOMAIN MUTANTS IN CANCER%REACTOME DATABASE ID RELEASE 72%2644602	0.00305384	0.522136	-0.504129	-1.69309	1239	56	HEY2 | MIB2 | HDAC5 | NEURL1 | HDAC2 | HDAC10 | KAT2A | HDAC11 | NCSTN | MAML1 | CREBBP | MIB1 | HDAC7 | MAML2 | MAML3 | ADAM17 | NEURL1B | MAMLD1 | TBL1X | JAG2 | DLL4 | CCNC
NOTCH4 INTRACELLULAR DOMAIN REGULATES TRANSCRIPTION%REACTOME DATABASE ID RELEASE 72%9013695	0.0159494	0.648065	-0.613955	-1.65128	6992	20	HEY2 | KAT2A | MAML1 | CREBBP | MAML2 | MAML3 | MAMLD1 | FLT4
RUNX2 REGULATES OSTEOBLAST DIFFERENTIATION%REACTOME%R-HSA-8940973.1	0.0367935	0.709766	-0.564745	-1.53659	16082	21	HEY2 | MAPK3 | SRC | SATB2 | RB1 | MAF
SIGNALING BY NOTCH1 IN CANCER%REACTOME DATABASE ID RELEASE 72%2644603	0.00305384	0.522136	-0.504129	-1.69309	1239	56	HEY2 | MIB2 | HDAC5 | NEURL1 | HDAC2 | HDAC10 | KAT2A | HDAC11 | NCSTN | MAML1 | CREBBP | MIB1 | HDAC7 | MAML2 | MAML3 | ADAM17 | NEURL1B | MAMLD1 | TBL1X | JAG2 | DLL4 | CCNC
SIGNALING BY NOTCH1 HD+PEST DOMAIN MUTANTS IN CANCER%REACTOME%R-HSA-2894858.1	0.00305384	0.522136	-0.504129	-1.69309	1239	56	HEY2 | MIB2 | HDAC5 | NEURL1 | HDAC2 | HDAC10 | KAT2A | HDAC11 | NCSTN | MAML1 | CREBBP | MIB1 | HDAC7 | MAML2 | MAML3 | ADAM17 | NEURL1B | MAMLD1 | TBL1X | JAG2 | DLL4 | CCNC
MAPK SIGNALING PATHWAY%WIKIPATHWAYS_20200310%WP382%HOMO SAPIENS	0.0292265	0.655273	-0.309711	-1.27844	9608	220	FGF22 | CACNA1B | CACNB4 | ATF4 | CDC25B | HSPA1B | AKT2 | ATF2 | JUND | CACNG4 | RPS6KA4 | PLA2G4D | MAP3K8 | ELK1 | CACNA1I | MAP4K2 | IKBKB | CACNA1C | MAPK3 | CACNB1 | HSPA1A | FGFR4 | NTF3 | CACNA1A | CRKL | ECSIT | TRAF6 | PTPN5 | MAP2K3 | TAOK1 | DUSP6 | ARRB1 | PRKCG | GADD45A | RELA | MAPK8IP1 | HRAS | MAP3K12 | STMN1 | BRAF | LAMTOR3 | TAB1 | FGF17 | EGFR | MAPK12 | DUSP7 | FGFR1 | FGF2…
RENIN ANGIOTENSIN ALDOSTERONE SYSTEM (RAAS)%WIKIPATHWAYS_20200310%WP4756%HOMO SAPIENS	0.00938262	0.55834	-0.544952	-1.65447	3976	34	ATF4 | CYP21A2 | ATF2 | CAMK1G | CALM3 | AGT | ACE | AGTR1 | CAMK2B
PATHOGENIC ESCHERICHIA COLI INFECTION%WIKIPATHWAYS_20200310%WP2272%HOMO SAPIENS	0.00255858	0.522136	-0.53147	-1.73283	1053	48	ITGB1 | YWHAQ | TUBB2B | TUBB2A | TUBA1B | ARHGEF2 | TUBB1 | WAS | ARPC4 | FYN | HCLS1 | TUBB | TUBA1A | OCLN | RHOA | PRKCA | TLR4 | TUBB4B | EZR
FOREBRAIN REGIONALIZATION%GOBP%GO:0021871	0.0442731	0.74185	-0.600856	-1.53025	19601	16	ADGRG1 | TTC21B | BMP4 | EMX1 | EMX2 | SHH | WNT2B
TRANSEPITHELIAL TRANSPORT%GOBP%GO:0070633	0.0385459	0.71809	-0.562333	-1.53002	16848	21	RHCG | SLC12A2 | ABCC1 | AHCYL1
REGULATION OF DENDRITIC SPINE DEVELOPMENT%GOBP%GO:0060998	0.0235446	0.648065	-0.410159	-1.44523	9291	73	ARF1 | TIAM1 | CFL1 | PDLIM5 | ZMYND8 | ASAP1 | NEURL1 | HDAC2 | SIPA1L1 | LRP8 | ITPKA | KALRN | APOE | HCLS1 | MTOR | SHANK2 | CAMK2B | SHANK1 | DBN1 | KIF1A
CALCIUM ION REGULATED EXOCYTOSIS%GOBP%GO:0017156	0.0449074	0.74185	-0.394375	-1.37609	17838	69	P2RX7 | SNPH | PRRT2 | RIMS1 | RAB3A | SDF4 | PCLO | DNAJC5 | SNAP23 | UNC13A | PPFIA3 | BLOC1S6 | SYT6 | STXBP1 | UNC13C | STX1B | SYT17 | SNAP29 | CTBP2 | RIMS3 | CADPS | SYT13 | SNAP25 | RIMS4 | STX4 | CPLX2 | RIMS2 | PSEN1 | VAMP3
RECEPTOR CLUSTERING%GOBP%GO:0043113	0.021109	0.648065	-0.467757	-1.51874	8714	47	SHISA7 | DLG3 | DVL1 | LRP4 | DLG1 | GPHN | WDR19 | NRXN2 | MADCAM1 | FNTA | APOE
ENDOMEMBRANE SYSTEM ORGANIZATION%GOBP%GO:0010256	0.0324613	0.687937	-0.278075	-1.2125	9163	376	GAK | PACSIN2 | P2RX7 | SEC16A | SMPD4 | CHMP7 | AKT2 | SUN2 | SNX33 | TMCC1 | BLOC1S2 | MICALL1 | CLASP1 | CSNK1D | BAIAP2L2 | SNF8 | MYO18A | ARHGAP21 | SNX3 | UBXN2B | XKR7 | OSBPL2 | VPS4A | NPLOC4 | DYM | VTI1A | GORASP2 | FAM160A2 | RAB3A | SEC31B | BIN1 | SYP | ACRBP | CHMP1A | PLSCR4 | TJAP1 | FAM174B | XKR8 | ZPBP | ATP8B2 | CHMP4B | NEK9 | HOOK3 | SPTBN5 | NDEL1 | VPS37B | LAPTM4B | GOL…
RETROGRADE TRANSPORT, ENDOSOME TO PLASMA MEMBRANE%GOBP%GO:1990126	0.0399933	0.723826	-0.568414	-1.52879	17534	20	CCDC93 | MICALL1 | GRIP1
COCHLEA DEVELOPMENT%GOBP%GO:0090102	0.0125772	0.607849	-0.502992	-1.59638	5242	42	SLC26A5 | HEY2 | DCHS1 | DVL1 | CALB1
REGULATION OF ORGANIC ACID TRANSPORT%GOBP%GO:0032890	0.0207041	0.648065	-0.465881	-1.51898	8528	48	SLC6A1 | P2RX7 | ITGB1 | SLC12A2 | AKT2 | CYP4F2 | LEP | NTSR1 | IRS2 | AGT
NEGATIVE REGULATION OF TELOMERE MAINTENANCE VIA TELOMERE LENGTHENING%GOBP%GO:1904357	0.0476393	0.74185	-0.542794	-1.4929	20769	22	PINX1 | ERCC4 | GNL3L | TERF1 | PARP1 | SRC | HNRNPU | TNKS | TINF2 | SLX4 | NAT10 | PIF1 | EXOSC10
LABYRINTHINE LAYER BLOOD VESSEL DEVELOPMENT%GOBP%GO:0060716	0.0276156	0.655273	-0.587991	-1.58144	12107	20	HEY2 | HS6ST1
LYMPHOCYTE MIGRATION%GOBP%GO:0072676	0.00537403	0.533078	-0.589881	-1.72907	2301	29	GAS6 | SLC12A2 | CCL5 | CYP7B1 | CRKL | SPNS2 | MYO1G | CCL1
REGULATION OF HISTONE H3-K4 METHYLATION%GOBP%GO:0051569	0.0272799	0.654862	-0.544497	-1.55704	11771	26	KMT2A | NELFE | AUTS2 | KMT2B | DNMT3B | PYGO2 | BCOR | SMAD4 | BRCA1 | ZNF335 | GFI1
POSITIVE REGULATION OF ANION TRANSPORT%GOBP%GO:1903793	0.0166595	0.648065	-0.476947	-1.54858	6877	47	SLC6A1 | P2RX7 | ATF4 | ITGB1 | SLC12A2 | CYP4F2 | NTSR1 | TCAF1 | AGT | APOE
SIGNAL RELEASE%GOBP%GO:0023061	0.0263731	0.650973	-0.346762	-1.347	9542	136	CACNA1B | P2RX7 | SNPH | IL1RN | LEP | DVL1 | PRRT2 | RIMS1 | STXBP3 | RAB3A | SYN1 | ANXA1 | LIN7B | PPFIA4 | PCLO | NRXN2 | DNAJC5 | SNAP23 | UNC13A | RAB11FIP5 | PPFIA3 | BLOC1S6 | EXOC3L1 | APBA1 | SYT6 | ACVR2B | FKBP1B | RAB11FIP2 | GHRL | STXBP1 | UNC13C | STX1B | NAAA | SNAP29 | SLC6A9 | CTBP2 | RIMS3 | DGKI | CADPS | SLC22A2 | VGF | GAD2 | GAD1 | SYN3 | SNAP25 | RIMS4
CARDIAC MUSCLE HYPERTROPHY%GOBP%GO:0003300	0.0246677	0.648065	-0.56232	-1.57852	10702	24	HEY2 | LEP | TIAM1 | PDLIM5 | HDAC2 | AGT | TCAP | CAMTA2 | MYH7
DEVELOPMENTAL MATURATION%GOBP%GO:0021700	0.023644	0.648065	-0.326286	-1.31817	8068	184	SEMG2 | CDC25B | DCHS1 | KCNIP2 | G6PD | CDKN1A | NFASC | LEP | YTHDF2 | ZBTB7A | C1QL1 | FLVCR1 | SRRM4 | SEZ6 | REC8 | RAB3A | SYP | PICALM | NOM1 | PDE3A | CD63 | ADGRB3 | BFSP1 | TMEM79 | UNC13A | BLOC1S6 | RB1 | SOX10 | CATSPERD | STXBP1 | SHANK1 | UNC13C | GRIN1 | CEND1 | CLN5 | RERE | CNTN2 | FGFR1 | NSUN2 | RYR1 | ROPN1B | RHOA
CHROMATIN DISASSEMBLY%GOBP%GO:0031498	0.035747	0.703401	-0.624806	-1.5661	15881	15	SMARCD2 | SUPT16H | SET | SMARCC2 | ARID2 | HMGA1
POSITIVE REGULATION OF AMINO ACID TRANSPORT%GOBP%GO:0051957	0.00509847	0.524812	-0.677744	-1.77688	2245	18	SLC6A1 | P2RX7 | ITGB1 | SLC12A2 | NTSR1 | AGT
POSITIVE REGULATION OF REPRODUCTIVE PROCESS%GOBP%GO:2000243	0.0274279	0.654862	-0.437789	-1.46534	11151	55	HYAL3 | CCDC87 | CDC25B | AGO2 | CIB1 | PDE5A | HDAC2 | SIRT2 | PDE3A | SRC | INSR
REGULATION OF RAS PROTEIN SIGNAL TRANSDUCTION%GOBP%GO:0046578	0.00531471	0.533078	-0.36305	-1.44832	1853	166	MYO9B | RASA4B | SGSM3 | ITGB1 | ADGRG1 | CYTH2 | IQSEC1 | ARHGDIA | STMN3 | RASA3 | AUTS2 | ITPKB | FOXM1 | PSD | IQSEC3 | RASA4 | CCDC125 | ARHGEF2 | IRS2 | GPR18 | CRKL | CDC42SE1 | PSD2 | TNK1 | ARFGAP1 | SH3BP1 | EPS8L2 | DENND4B | RASAL1 | KALRN | ITGA3 | APOE | ARRB1
REGULATION OF SMALL GTPASE MEDIATED SIGNAL TRANSDUCTION%GOBP%GO:0051056	0.0254109	0.650973	-0.295838	-1.25711	7802	287	MYO9B | RASA4B | SGSM3 | ITGB1 | ADGRG1 | CYTH2 | IQSEC1 | ARHGDIA | STMN3 | RHOT2 | RASA3 | GMIP | AUTS2 | ITPKB | FOXM1 | PSD | ARHGAP21 | MCF2L | IQSEC3 | RASA4 | CCDC125 | TIAM1 | ARHGAP23 | ARAP3 | ARHGEF2 | ARHGAP36 | IRS2 | ARHGEF4 | GPR18 | PLEKHG5 | CRKL | SIPA1L1 | CDC42SE1 | PSD2 | TNK1 | ARFGAP1 | SH3BP1 | EPS8L2 | DENND4B | RASAL1 | SRC | KALRN | ITGA3 | APOE | ARRB1 | LZTR1 | PREX1 …
METANEPHRIC TUBULE DEVELOPMENT%GOBP%GO:0072170	0.0288064	0.655273	-0.61402	-1.58733	12723	17	CALB1 | PKD1 | LGR4 | PKD2 | UMOD | WNT9B | SOX8 | PAX8
MATURATION OF 5.8S RRNA%GOBP%GO:0000460	0.021099	0.648065	-0.518774	-1.56474	8961	33	FBXW9 | EXOSC3 | UTP20 | URB1
MEMBRANE DEPOLARIZATION%GOBP%GO:0051899	0.0176178	0.648065	-0.466202	-1.5322	7232	50	CACNA1B | P2RX7 | CACNB4 | CHRNA4 | CACNG4 | CACNA1I | CACNA1C | CACNA1A | CHRNB2 | BEST2
MYOTUBE DIFFERENTIATION%GOBP%GO:0014902	0.0348224	0.698741	-0.445626	-1.45294	14344	48	PLEKHO1 | ERVW-1 | BCL9 | CAPN2 | SKI | NPHS1 | WNT10B | ADGRB3 | JAM2 | STAC3 | RYR1 | SHH | CD81 | PTGFRN | MYH9 | ERVFRD-1
POSITIVE REGULATION OF ORGANIC ACID TRANSPORT%GOBP%GO:0032892	0.0346864	0.698741	-0.505848	-1.50516	14787	31	SLC6A1 | P2RX7 | ITGB1 | SLC12A2 | CYP4F2 | NTSR1 | AGT
L-ALPHA-AMINO ACID TRANSMEMBRANE TRANSPORT%GOBP%GO:1902475	0.021237	0.648065	-0.489886	-1.5395	8888	40	SLC7A5 | SLC7A8 | SLC38A7 | SLC36A4 | SLC7A1 | NTSR1 | SLC15A4 | PRAF2 | SLC7A7
L-AMINO ACID TRANSPORT%GOBP%GO:0015807	0.0361639	0.705671	-0.434184	-1.43764	14785	52	SLC7A5 | SLC7A8 | SLC38A7 | SLC36A4 | SLC7A1 | SLC6A17 | NTSR1 | SLC15A4 | PRAF2 | SLC7A7 | SLC36A3 | SLC25A29 | SLC6A9
HISTONE H3-K4 METHYLATION%GOBP%GO:0051568	0.0224284	0.648065	-0.525356	-1.56321	9561	31	KMT2A | SETD1B | KMT2B | TET3 | SETD1A | PAGR1 | KMT2D | BEND3 | RLF | ASH1L | ZNF335 | PRDM7 | WDR5 | PAXIP1 | ARID4A
ACYLGLYCEROL CATABOLIC PROCESS%GOBP%GO:0046464	0.026009	0.650973	-0.559946	-1.57185	11284	24	PNPLA1 | FAAH | ABHD12 | DAGLA | PNPLA5
REGULATION OF INTERLEUKIN-1 SECRETION%GOBP%GO:0050704	0.00780131	0.544201	-0.57169	-1.68853	3332	30	GAS6 | P2RX7 | LGALS9
REGULATION OF BIOMINERAL TISSUE DEVELOPMENT%GOBP%GO:0070167	0.0435786	0.74185	-0.398898	-1.38456	17365	67	GAS6 | HEY2 | P2RX7 | KL | ATF4
NUCLEOSIDE PHOSPHATE CATABOLIC PROCESS%GOBP%GO:1901292	0.0374621	0.713761	-0.362378	-1.349	14162	102	NUDT13 | PDE5A | OGDHL | PDE2A | FOXK1 | OGG1 | PDE10A | ENTPD4 | NUDT12 | PFKL | NUDT18 | NT5C2 | SARM1 | NUDT7 | PDE4A | NT5C | DUT | PGAM1 | PDE8B | VCP | TPI1 | HK1 | NT5M | ALDOC | CNP | NUDT17 | ENO3 | FOXK2 | DERA
NEUROTRANSMITTER SECRETION%GOBP%GO:0007269	0.000510217	0.522136	-0.482542	-1.75174	196	87	CACNA1B | P2RX7 | SNPH | DVL1 | PRRT2 | RIMS1 | RAB3A | SYN1 | LIN7B | PPFIA4 | PCLO | NRXN2 | DNAJC5 | SNAP23 | UNC13A | PPFIA3 | BLOC1S6 | APBA1 | SYT6 | STXBP1 | UNC13C | STX1B | NAAA | SNAP29 | SLC6A9 | CTBP2 | RIMS3 | DGKI | CADPS | SLC22A2 | GAD2 | GAD1 | SYN3 | SNAP25 | RIMS4
NADP METABOLIC PROCESS%GOBP%GO:0006739	0.0225479	0.648065	-0.553511	-1.58282	9729	26	NUDT13 | G6PD | NUDT12 | RPE | PGD | RPIA | IDH2 | NUDT17 | DERA | KCNAB2 | RBKS
CELLULAR RESPONSE TO MISFOLDED PROTEIN%GOBP%GO:0071218	0.0201869	0.648065	-0.594357	-1.61716	8823	21	SDF2L1 | STUB1 | ANKZF1 | ATXN3 | DNAJC18 | VCP | KLHL15 | RNF126
SYNAPTIC SIGNALING%GOBP%GO:0099536	0.0069081	0.544201	-0.297114	-1.29914	1929	388	SLC6A1 | PRR7 | CACNA1B | P2RX7 | CACNB4 | SNPH | PCDHB10 | MPP2 | KCNC4 | SNCB | CHRNA4 | EFNB3 | KCNIP2 | GABRB1 | KCNN1 | SLC6A3 | DVL1 | P2RX6 | ADARB1 | PRRT2 | SLC12A4 | DLG1 | RIMS1 | SEZ6 | NTSR1 | RAB3A | AMPH | CACNB1 | SYN1 | SV2C | LIN7B | GPR176 | MYCBPAP | CACNA1A | PPFIA4 | PCLO | VDAC3 | PCDH8 | GRIN2C | DAGLA | NRXN2 | DNAJC5 | EGR3 | CHRNB2 | RIMBP2 | GRM3 | APOE | PRKCG | ATXN3…
CALCIUM ION TRANSMEMBRANE TRANSPORT%GOBP%GO:0070588	0.0288982	0.655273	-0.330178	-1.31519	10109	164	GAS6 | PKD2L2 | CACNA1B | P2RX7 | ORAI2 | CACNB4 | RASA3 | CACNG4 | CACNA1I | PKD1 | CACNA1C | LETM1 | CACNB1 | PLCH2 | CACNA1A | GRIN2C | PKD2L1 | TRPC3 | ATP2A1 | NCS1 | PKD2 | FAM155B | PMPCA | FKBP1B | RYR3
LATE ENDOSOME TO VACUOLE TRANSPORT%GOBP%GO:0045324	0.0372668	0.711751	-0.600577	-1.55258	16460	17	CHMP7 | SNF8 | TMEM50B | CHMP1A | TMEM50A | BECN1
CYTOKINE PRODUCTION INVOLVED IN IMMUNE RESPONSE%GOBP%GO:0002367	0.0043993	0.522136	-0.655416	-1.78329	1922	21	GAS6 | IL31RA | STARD7 | DLG1 | HSPD1
REGULATION OF ION TRANSMEMBRANE TRANSPORT%GOBP%GO:0034765	0.0226178	0.648065	-0.282899	-1.23427	6363	379	SLC26A5 | HVCN1 | CACNA1B | P2RX7 | CACNB4 | ARF1 | ITGB1 | KCNN2 | SHISA7 | AKT2 | NETO1 | KCNC4 | YWHAQ | DLG3 | KCNIP2 | G6PD | CLCN2 | CACNG4 | CACNA1I | DLG1 | KCNA3 | KCNJ12 | NTSR1 | CACNA1C | GEM | CACNB1 | BIN1 | JPH3 | IRS2 | CACNA1A | KCNF1 | LIME1 | AHCYL1 | KCNJ9 | TCAF1 | SESTD1 | SHISA9 | STAC2 | FYN | AGT | CD63 | ATP2A1 | FXYD2 | PRKCE | JPH4 | KCNA5 | PKD2 | FXYD6 | KCNB2 | KCNJ…
HISTONE H3-K4 TRIMETHYLATION%GOBP%GO:0080182	0.0465399	0.74185	-0.587587	-1.519	20556	17	KMT2A | SETD1B | KMT2B | TET3 | SETD1A | KMT2D | BEND3
POSITIVE REGULATION OF HISTONE H3-K4 METHYLATION%GOBP%GO:0051571	0.0410385	0.737577	-0.5951	-1.53842	18126	17	KMT2A | NELFE | AUTS2 | DNMT3B
AMINOGLYCAN CATABOLIC PROCESS%GOBP%GO:0006026	0.048981	0.742958	-0.409479	-1.38443	19817	58	HYAL3 | OGN | HYAL1 | GPC6 | GPC1 | HGSNAT | PGLYRP1
STRIATED MUSCLE HYPERTROPHY%GOBP%GO:0014897	0.0246677	0.648065	-0.56232	-1.57852	10702	24	HEY2 | LEP | TIAM1 | PDLIM5 | HDAC2 | AGT | TCAP | CAMTA2 | MYH7
REGULATION OF GTPASE ACTIVITY%GOBP%GO:0043087	0.00231312	0.522136	-0.306501	-1.34668	633	410	MYO9B | RASA4B | SGSM3 | RGS12 | ITGB1 | TBC1D3H | IQSEC1 | ARHGDIA | AKT2 | STMN3 | CCL5 | ARFGAP2 | RASA3 | RANGAP1 | GMIP | ARHGEF10L | RCC2 | TNK2 | ARHGAP21 | TBC1D3C | SNX18 | RASAL2 | RASA4 | CCDC125 | TIAM1 | PIP5K1A | ARHGAP23 | ARAP3 | FGD5 | AGAP1 | ARHGAP36 | RRP1B | ASAP1 | ACAP1 | TBC1D3G | PICALM | NTF3 | RGS20 | CRKL | SIPA1L1 | CDC42SE1 | GIT2 | RGS3 | SBF1 | EFNA5 | ARFGAP1 | SH…
CELLULAR RESPONSE TO ENVIRONMENTAL STIMULUS%GOBP%GO:0104004	0.0379218	0.71809	-0.295989	-1.24195	12009	255	PIEZO1 | HYAL3 | HVCN1 | TAF1 | ATF4 | HYAL1 | AKT2 | PDE2A | TMEM161A | N4BP1 | CERS1 | CDKN1A | ELK1 | TNKS1BP1 | ERCC4 | TLK2 | ARHGEF2 | MAPK3 | SFRP2 | ENG | NSMF | PARP1 | PKD2L1 | ZBTB1 | AGT | CRY1 | ACTR5 | CREBBP | PKD2 | RAB11FIP5 | HSPA5 | GADD45A
NEGATIVE REGULATION OF DNA METABOLIC PROCESS%GOBP%GO:0051053	0.0194058	0.648065	-0.372211	-1.40387	7253	111	KMT2A | UBQLN4 | CERS1 | CDKN1A | CDAN1 | XRCC1 | PINX1 | OGG1 | TRIM28 | TERF2IP | ERCC4 | GNL3L | TERF1 | PDS5A | TRIP12 | MAD2L2 | PARP1 | TET1 | SRC | HNRNPU | ZNF830 | FOXP3 | TNKS | TSPYL2 | LIG3 | MAGEF1 | TINF2 | ERCC1 | KLHL15 | HELB | SLX4 | BCL6 | THOC1 | RMI2 | NAT10 | ATG7 | PIF1 | XRCC5 | EXOSC10 | MSH2 | ZNF93 | RTEL1
MODULATION OF CHEMICAL SYNAPTIC TRANSMISSION%GOBP%GO:0050804	0.0273087	0.654862	-0.277012	-1.21554	7526	404	PACSIN2 | SLC6A1 | CACNA1B | ARF1 | ITGB1 | SLC12A2 | SHISA7 | NETO1 | MPP2 | KCNC4 | ADGRB1 | TUBB2B | CHRNA4 | EFNB3 | CYFIP1 | DVL1 | CACNG4 | CALB1 | PRRT2 | RIMS1 | NTSR1 | ADNP | RAB3A | FAM107A | ZMYND8 | SYN1 | SYP | NPTXR | JPH3 | NEURL1 | NTF3 | CACNA1A | PLEKHG5 | S1PR2 | NSMF | SIPA1L1 | CRHR2 | GRIN2C | SHISA9 | FYN | CELF4 | AGT | CHRNB2 | KAT2A | LRP8 | NCSTN | NCS1 | SH3GL1 | PRKC…
NEUTRAL LIPID CATABOLIC PROCESS%GOBP%GO:0046461	0.026009	0.650973	-0.559946	-1.57185	11284	24	PNPLA1 | FAAH | ABHD12 | DAGLA | PNPLA5
POSITIVE REGULATION OF CYCLIN-DEPENDENT PROTEIN KINASE ACTIVITY%GOBP%GO:1904031	0.0207262	0.648065	-0.523808	-1.56952	8824	32	MAPRE3 | CCNY | TTBK1 | CDKN1A | PKD1 | SRC | PKD2 | CDKN1B | PSRC1 | SPDYA | EGFR | ADAM17
POSITIVE REGULATION OF MULTI-ORGANISM PROCESS%GOBP%GO:0043902	0.0250199	0.648065	-0.331615	-1.32488	8702	168	HYAL3 | CCDC87 | LGALS9 | AGO2 | NELFE | CIB1 | CCL5 | PDE5A | NELFB | SUPT5H | ADARB1 | VPS4A | CFL1 | TRIM11 | MAPK3 | RRP1B | CDK9 | HDAC2 | SIRT2 | PDE3A | CSF1R | CHMP4B | TRAF6 | VPS37B | CTDP1 | TARBP2 | APOE
REGULATION OF TRANSCRIPTION REGULATORY REGION DNA BINDING%GOBP%GO:2000677	0.0273103	0.654862	-0.490584	-1.51649	11501	37	HEY2 | TAF1 | DOT1L | ZBTB7A | MAD2L2 | PARP1 | TRAF6 | RB1 | SRI
NEUROTRANSMITTER TRANSPORT%GOBP%GO:0006836	0.00589862	0.533078	-0.3693	-1.45748	2089	153	SLC6A1 | CACNA1B | P2RX7 | SNPH | SLC6A3 | DVL1 | PRRT2 | SLC38A7 | RIMS1 | SLC6A17 | NTSR1 | RAB3A | SYN1 | SV2C | LIN7B | PPFIA4 | PCLO | NRXN2 | DNAJC5 | PRAF2 | SNAP23 | UNC13A | PPFIA3 | BLOC1S6 | APBA1 | SYT6 | SLC9A3R1 | SLC6A2 | STXBP1 | UNC13C | SLC36A3 | STX1B | NAAA | SNAP29 | SLC6A9 | CTBP2 | RIMS3 | DGKI | CADPS | SLC22A2 | GAD2 | GAD1 | SYN3 | SNAP25 | RIMS4 | SLC6A7
STRIATED MUSCLE CELL DIFFERENTIATION%GOBP%GO:0051146	0.0167758	0.648065	-0.341826	-1.36159	5868	164	HEY2 | PLEKHO1 | MESP1 | ITGB1 | RXRA | ERVW-1 | BCL9 | CAPN2 | SKI | PDLIM5 | ACTC1 | BMP4 | ALPK3 | SOX6 | AGT | CALR | MAML1 | NPHS1 | WNT10B | ADGRB3 | JAM2 | RB1 | MTOR | TCAP | HNRNPU | STAC3 | CFL2 | LDB3
MAINTENANCE OF SYNAPSE STRUCTURE%GOBP%GO:0099558	0.0293475	0.655273	-0.612996	-1.58468	12962	17	CHCHD10 | DLG3 | DLG1 | C1QL1 | RAB3A | PCLO | ADGRB3
NEGATIVE REGULATION OF BIOMINERAL TISSUE DEVELOPMENT%GOBP%GO:0070168	0.00642037	0.544201	-0.650697	-1.75009	2814	20	GAS6 | HEY2
NUCLEOSOME DISASSEMBLY%GOBP%GO:0006337	0.035747	0.703401	-0.624806	-1.5661	15881	15	SMARCD2 | SUPT16H | SET | SMARCC2 | ARID2 | HMGA1
MUSCLE HYPERTROPHY%GOBP%GO:0014896	0.024506	0.648065	-0.555623	-1.57494	10606	25	HEY2 | LEP | TIAM1 | PDLIM5 | HDAC2 | AGT | TCAP | CAMTA2 | MYH7
REGULATION OF AMPA RECEPTOR ACTIVITY%GOBP%GO:2000311	0.028327	0.655273	-0.562727	-1.56338	12317	23	SHISA7 | CACNG4 | SHISA9 | SHANK2 | SHANK1 | SHISA8 | CACNG7 | MAPK8IP2 | SHISA6 | NLGN2 | CACNG5
CELLULAR RESPONSE TO ABIOTIC STIMULUS%GOBP%GO:0071214	0.0379218	0.71809	-0.295989	-1.24195	12009	255	PIEZO1 | HYAL3 | HVCN1 | TAF1 | ATF4 | HYAL1 | AKT2 | PDE2A | TMEM161A | N4BP1 | CERS1 | CDKN1A | ELK1 | TNKS1BP1 | ERCC4 | TLK2 | ARHGEF2 | MAPK3 | SFRP2 | ENG | NSMF | PARP1 | PKD2L1 | ZBTB1 | AGT | CRY1 | ACTR5 | CREBBP | PKD2 | RAB11FIP5 | HSPA5 | GADD45A
REGULATION OF NEURONAL SYNAPTIC PLASTICITY%GOBP%GO:0048168	0.0420264	0.74185	-0.43552	-1.42562	17277	49	SHISA7 | NETO1 | RAB3A | SYP | JPH3 | NEURL1 | NSMF | SHISA9 | AGT | APOE | UNC13A | PPFIA3 | CAMK2B | HRAS | DBN1 | GRIN1 | SHISA8 | CNTN2
POSITIVE REGULATION OF NEUROTRANSMITTER TRANSPORT%GOBP%GO:0051590	0.00198262	0.522136	-0.58066	-1.79493	834	37	SLC6A1 | P2RX7 | ITGB1 | PRRT2 | NTSR1 | UNC13A | SNX4 | STXBP1 | STX1B
POSITIVE REGULATION OF CALCIUM ION-DEPENDENT EXOCYTOSIS%GOBP%GO:0045956	0.0251899	0.650343	-0.554316	-1.57124	10902	25	HYAL3 | ARF1 | PRRT2 | CACNA1I
LAMELLIPODIUM ORGANIZATION%GOBP%GO:0097581	0.0071493	0.544201	-0.541662	-1.67438	3010	37	PLEKHO1 | ITGB1 | SPATA13 | CYFIP1 | ARHGEF4 | SH2B1 | DMTN | WASF3 | SNX2 | GOLPH3 | SNX1
GLYCOSAMINOGLYCAN CATABOLIC PROCESS%GOBP%GO:0006027	0.0471784	0.74185	-0.421161	-1.39975	19251	53	HYAL3 | OGN | HYAL1 | GPC6 | GPC1 | HGSNAT | PGLYRP1
POSITIVE REGULATION OF DENDRITIC SPINE DEVELOPMENT%GOBP%GO:0060999	0.01247	0.607849	-0.500022	-1.59457	5188	43	ARF1 | TIAM1 | ZMYND8 | NEURL1 | LRP8 | ITPKA | KALRN | APOE | HCLS1 | MTOR | SHANK2 | CAMK2B | SHANK1 | DBN1
NEGATIVE REGULATION OF LEUKOCYTE APOPTOTIC PROCESS%GOBP%GO:2000107	0.00450607	0.522136	-0.575551	-1.73599	1913	33	GAS6 | CCL5 | ITPKB | JAK3 | IRS2 | BMP4 | HCLS1
NUCLEOTIDE CATABOLIC PROCESS%GOBP%GO:0009166	0.0261407	0.650973	-0.378686	-1.39636	9957	96	NUDT13 | PDE5A | OGDHL | PDE2A | FOXK1 | OGG1 | PDE10A | ENTPD4 | NUDT12 | PFKL | NUDT18 | NT5C2 | SARM1 | NUDT7 | PDE4A | NT5C | DUT | PGAM1 | PDE8B | VCP | TPI1 | HK1 | NT5M | ALDOC | CNP | NUDT17 | ENO3 | FOXK2 | DERA
CARBOHYDRATE DERIVATIVE CATABOLIC PROCESS%GOBP%GO:1901136	0.0168868	0.648065	-0.341071	-1.35973	5900	165	TYMP | HYAL3 | OGN | HYAL1 | PDE5A | PDE2A | GPC6 | DPYD | GPC1 | HGSNAT | PGLYRP1 | OGG1 | PDE10A | NEU4 | ENTPD4 | NUDT18 | SDC4 | GALC | NUDT7 | PDE4A | NT5C
ENDOCYTIC RECYCLING%GOBP%GO:0032456	0.00767873	0.544201	-0.543839	-1.67121	3239	36	CCDC93 | RAB11FIP4 | MICALL1 | ARL4C | SNF8 | SNX3
POSITIVE REGULATION OF CELL DEVELOPMENT%GOBP%GO:0010720	0.0462785	0.74185	-0.263228	-1.16955	12075	468	PLK5 | IL5 | METRN | ARF1 | ARHGDIA | CIB1 | PDE5A | CDH4 | FOXG1 | TUBB2B | CYFIP1 | TTBK1 | CSNK1D | DICER1 | DVL1 | NUMBL | DUOXA1 | SNX3 | SRRT | RND2 | BRINP2 | RIMS1 | TIAM1 | DNMT3B | CRABP2 | GRIP1 | ADNP | ZMYND8 | ARHGEF2 | BIN1 | NEURL1 | NCKIPSD | TRIM32 | ALK | HDAC2 | BMP4 | CDKL3 | SIRT2 | S1PR2 | NSMF | CRKL | PDE3A | EFNA5 | FYN | AGT | SERPINF1 | ITSN2 | LRP8 | CALR | NDEL1 | FB…
REGULATION OF DNA BINDING%GOBP%GO:0051101	0.0245577	0.648065	-0.383615	-1.40757	9394	93	HEY2 | TAF1 | HIPK2 | PINX1 | DOT1L | ZBTB7A | TRIM28 | SKI | ERCC4 | HDAC2 | SIRT2 | MAD2L2 | PARP1 | TRAF6 | ZFP90 | ZNF462 | RB1 | CSNK2B | SRI | NEK2 | TNKS | CEBPG | CTNNBIP1 | ZNF675 | AGER
NUCLEOBASE-CONTAINING SMALL MOLECULE BIOSYNTHETIC PROCESS%GOBP%GO:0034404	0.0470063	0.74185	-0.334597	-1.29396	17077	132	TYMP | NUDT13 | PDE5A | OGDHL | PDE2A | FOXK1 | CTPS2 | OGG1 | PDE10A | ENTPD4 | NME4 | NUDT12 | PFKL | NUDT18 | NT5C2 | SARM1 | NUDT7 | PDE4A | NT5C | DUT | PGAM1 | DHODH | PDE8B | UCK1 | VCP | TPI1 | HK1 | NT5M | ALDOC | CNP | NUDT17 | ENO3 | FOXK2 | DERA
VESICLE-MEDIATED TRANSPORT IN SYNAPSE%GOBP%GO:0099003	0.0300194	0.655273	-0.353329	-1.34965	11069	121	GAK | P2RX7 | SNPH | ARF1 | BLOC1S2 | SNCB | PRRT2 | RIMS1 | GRIP1 | RAB3A | AMPH | SYP | PICALM | BLOC1S4 | PCLO | DNAJC5 | SH3GL1 | SNAP23 | UNC13A | PPFIA3 | BLOC1S6 | SYT6 | STXBP1 | UNC13C | STX1B | KIF5A | SNAP29 | CANX | CTBP2 | RIMS3 | ARF6 | EEA1 | CADPS | NLGN2 | RAB11A | SNAP25 | RIMS4 | FCHO2 | BLOC1S1 | STX4 | MX2 | BLOC1S5 | CPLX2 | RIMS2
EXPLORATION BEHAVIOR%GOBP%GO:0035640	0.00939874	0.55834	-0.603575	-1.69433	4077	24	CHRNA4 | JPH3 | PRKCE | ITGA3 | APOE | ATXN3 | CRH | LRRTM1 | GAD1 | NLGN2 | TNR
EPITHELIAL STRUCTURE MAINTENANCE%GOBP%GO:0010669	0.0491049	0.742958	-0.584414	-1.51079	21689	17	LDB2 | CROCC | PBLD | ZNF830 | TLR4 | MUC4 | MKS1 | RBP4
RESPONSE TO ISCHEMIA%GOBP%GO:0002931	0.0364586	0.70653	-0.443771	-1.44689	15018	48	SLC26A5 | P2RX7 | STUB1 | CIB1 | HSPD1 | CSF1R | HYOU1
NEGATIVE REGULATION OF TRANSCRIPTION REGULATORY REGION DNA BINDING%GOBP%GO:2000678	0.0292434	0.655273	-0.613184	-1.58517	12916	17	HEY2 | TAF1 | MAD2L2 | SRI | ZNF675
POSITIVE REGULATION OF AMINE TRANSPORT%GOBP%GO:0051954	0.00250259	0.522136	-0.614614	-1.80157	1071	29	SLC6A1 | P2RX7 | ITGB1 | SLC12A2 | NTSR1 | AGT | CHRNB2
REGULATION OF AMINE TRANSPORT%GOBP%GO:0051952	0.0264157	0.650973	-0.404978	-1.43018	10399	74	SLC6A1 | P2RX7 | ITGB1 | SLC12A2 | CHRNA4 | LEP | NTSR1 | RAB3A | AGT | CHRNB2 | SYT6 | SNCG | CRH
REGULATION OF ANION TRANSPORT%GOBP%GO:0044070	0.0159715	0.648065	-0.408962	-1.46998	6217	82	SLC6A1 | P2RX7 | ATF4 | ITGB1 | SLC12A2 | AKT2 | CYP4F2 | LEP | NTSR1 | IRS2 | AHCYL1 | TCAF1 | AGT | APOE | MTOR
CYTOKINETIC PROCESS%GOBP%GO:0032506	0.0218759	0.648065	-0.517159	-1.55987	9291	33	ARF1 | CHMP7 | SNX33 | ALKBH4 | SNX18 | VPS4A | CHMP1A | CHMP4B | SNX9
CARDIAC MUSCLE CELL DIFFERENTIATION%GOBP%GO:0055007	0.0274026	0.654862	-0.409764	-1.43335	10869	70	HEY2 | MESP1 | ITGB1 | RXRA | PDLIM5 | ACTC1 | BMP4 | ALPK3 | SOX6 | AGT | CALR | MAML1 | MTOR | TCAP | HNRNPU
REGULATION OF NATURAL KILLER CELL ACTIVATION%GOBP%GO:0032814	0.00362265	0.522136	-0.630077	-1.78598	1567	25	GAS6 | LEP | PGLYRP1 | STAT5B | ZBTB1 | RHBDD3
REGULATION OF FIBROBLAST APOPTOTIC PROCESS%GOBP%GO:2000269	0.0240114	0.648065	-0.623264	-1.61123	10605	17	GAS6 | BTG1 | CHD8 | SFRP1 | IER3IP1 | BCL2L11
NEGATIVE REGULATION OF OSSIFICATION%GOBP%GO:0030279	0.0461346	0.74185	-0.431728	-1.4132	18966	49	KREMEN2 | CHRD | LRP4 | SKI | TMEM64 | TOB1 | SFRP1 | HDAC7 | BCL2 | BCOR
CARTILAGE DEVELOPMENT%GOBP%GO:0051216	0.0175633	0.648065	-0.365063	-1.3976	6454	123	HYAL3 | HYAL1 | MEF2D | ESRRA | COL27A1 | VWA1 | COL20A1 | COL7A1 | PKD1 | MAPK3 | SFRP2 | BMP4 | NFIB | BBS2 | SOX6 | WNT10B | SATB2 | VWA2 | GHRL | BMP3 | FGFR1 | FGF2 | TGFB1 | COL2A1 | WNT2B | THRA | MATN4 | SMAD1 | SCARA3 | NOG | ZBTB16 | COL6A1 | PTH1R | GLI2 | FGFR3 | COCH
ANTEROGRADE TRANS-SYNAPTIC SIGNALING%GOBP%GO:0098916	0.0141857	0.610511	-0.291136	-1.26604	4045	365	SLC6A1 | CACNA1B | P2RX7 | CACNB4 | SNPH | PCDHB10 | MPP2 | KCNC4 | SNCB | CHRNA4 | KCNIP2 | GABRB1 | KCNN1 | SLC6A3 | DVL1 | P2RX6 | ADARB1 | PRRT2 | SLC12A4 | DLG1 | RIMS1 | SEZ6 | NTSR1 | RAB3A | AMPH | CACNB1 | SYN1 | SV2C | LIN7B | GPR176 | MYCBPAP | CACNA1A | PPFIA4 | PCLO | VDAC3 | PCDH8 | GRIN2C | NRXN2 | DNAJC5 | EGR3 | CHRNB2 | RIMBP2 | GRM3 | APOE | PRKCG | ATXN3 | SNAP23 | UNC13A | CH…
CELLULAR RESPONSE TO PH%GOBP%GO:0071467	0.0254462	0.650973	-0.600981	-1.59649	11186	19	HVCN1 | HYAL1 | PKD2L1 | RAB11FIP5
RENAL SYSTEM PROCESS INVOLVED IN REGULATION OF SYSTEMIC ARTERIAL BLOOD PRESSURE%GOBP%GO:0003071	0.0363386	0.70593	-0.601807	-1.55576	16050	17	GAS6 | CYP4F2 | AGT | AGTR1
NEGATIVE REGULATION OF MICROTUBULE DEPOLYMERIZATION%GOBP%GO:0007026	0.0295491	0.655273	-0.553477	-1.55369	12820	24	MID1IP1 | CAMSAP1 | CIB1 | CLASP1 | ARHGEF2 | MID1 | NAV3 | TAOK1
PROTEIN LOCALIZATION TO GOLGI APPARATUS%GOBP%GO:0034067	0.0247483	0.648065	-0.562169	-1.57809	10737	24	GAK | CSNK1D | ARFRP1 | ARL5A | ARL1 | GOLPH3 | ARL5B | GCC2 | OPTN | COG7 | IFT20
CALCIUM ION TRANSPORT%GOBP%GO:0006816	0.0224669	0.648065	-0.318512	-1.30616	7483	208	GAS6 | PKD2L2 | CACNA1B | P2RX7 | ORAI2 | CACNB4 | CCL5 | RASA3 | CHRNA4 | CACNG4 | CACNA1I | PKD1 | CACNA1C | LETM1 | CACNB1 | JPH3 | PLCH2 | CACNA1A | GRIN2C | PKD2L1 | FYN | CHRNB2 | TRPC3 | ATP2A1 | NCS1 | JPH4 | PKD2 | FAM155B | PMPCA | FKBP1B | RYR3 | SRI
POSITIVE REGULATION OF GTPASE ACTIVITY%GOBP%GO:0043547	0.00101726	0.522136	-0.328286	-1.41822	296	340	MYO9B | RASA4B | SGSM3 | RGS12 | ITGB1 | TBC1D3H | IQSEC1 | ARHGDIA | AKT2 | CCL5 | ARFGAP2 | RASA3 | RANGAP1 | GMIP | ARHGEF10L | RCC2 | ARHGAP21 | TBC1D3C | SNX18 | RASAL2 | RASA4 | CCDC125 | TIAM1 | PIP5K1A | ARHGAP23 | ARAP3 | AGAP1 | ARHGAP36 | ASAP1 | ACAP1 | TBC1D3G | PICALM | NTF3 | RGS20 | CRKL | SIPA1L1 | GIT2 | RGS3 | ARFGAP1 | SH3BP1 | NDEL1 | ZC3H15 | RASAL1 | KALRN | TBC1D25 | ADGRB…
ENDOSOMAL TRANSPORT%GOBP%GO:0016197	0.0187081	0.648065	-0.325241	-1.32682	6286	199	CCDC93 | CHMP7 | RAB11FIP4 | SNX33 | TMCC1 | BLOC1S2 | MICALL1 | ARL4C | AP5Z1 | SNF8 | SNX3 | SNX18 | TMEM50B | VPS4A | VTI1A | GRIP1 | ARFRP1 | CHMP1A | PICALM | WAS | TMEM50A | CHMP4B | VPS53 | VPS37B | LAPTM4B | UBE2O | UBAP1 | ARL1 | SNX9 | SNX2 | CORO1C | TBC1D10C | SNX4 | STX16 | UBXN6 | VPS16 | TBC1D10A | SPAG9 | RILP | TBC1D10B | CLN5 | VCP | DENND2A | SNX1 | HGS | AP5M1
CELLULAR RESPONSE TO LIGHT STIMULUS%GOBP%GO:0071482	0.0183357	0.648065	-0.392872	-1.43925	7025	92	HYAL3 | TAF1 | ATF4 | HYAL1 | AKT2 | TMEM161A | N4BP1 | CERS1 | CDKN1A | ERCC4 | PARP1 | ZBTB1 | CRY1 | ACTR5 | CREBBP
NEGATIVE REGULATION OF INTRINSIC APOPTOTIC SIGNALING PATHWAY IN RESPONSE TO DNA DAMAGE%GOBP%GO:1902230	0.0368942	0.709766	-0.535657	-1.51834	15968	25	AK6 | TMEM161A | TRIM32 | SFRP2 | CDKN2D | BCL2 | TAF9B | ZNF385A
EXTRACELLULAR MATRIX ASSEMBLY%GOBP%GO:0085029	0.0294901	0.655273	-0.612695	-1.58391	13025	17	GAS6
ESTABLISHMENT OF SYNAPTIC VESICLE LOCALIZATION%GOBP%GO:0097480	0.0243784	0.648065	-0.391584	-1.41898	9430	86	P2RX7 | SNPH | ARF1 | BLOC1S2 | PRRT2 | RIMS1 | RAB3A | PICALM | BLOC1S4 | PCLO | DNAJC5 | SNAP23 | UNC13A | PPFIA3 | BLOC1S6 | SYT6 | STXBP1 | UNC13C | STX1B | KIF5A | SNAP29 | CTBP2 | RIMS3 | CADPS | SNAP25 | RIMS4 | BLOC1S1 | STX4 | MX2 | BLOC1S5 | CPLX2 | RIMS2 | PSEN1 | DTNBP1
ACIDIC AMINO ACID TRANSPORT%GOBP%GO:0015800	0.0246367	0.648065	-0.459178	-1.49713	10148	48	SLC6A1 | SLC38A7 | RIMS1 | NTSR1 | RAB3A | PPFIA4 | PRAF2 | PPFIA3 | GLS2 | APBA1 | SLC9A3R1 | STXBP1
CHEMICAL SYNAPTIC TRANSMISSION%GOBP%GO:0007268	0.0141857	0.610511	-0.291136	-1.26604	4045	365	SLC6A1 | CACNA1B | P2RX7 | CACNB4 | SNPH | PCDHB10 | MPP2 | KCNC4 | SNCB | CHRNA4 | KCNIP2 | GABRB1 | KCNN1 | SLC6A3 | DVL1 | P2RX6 | ADARB1 | PRRT2 | SLC12A4 | DLG1 | RIMS1 | SEZ6 | NTSR1 | RAB3A | AMPH | CACNB1 | SYN1 | SV2C | LIN7B | GPR176 | MYCBPAP | CACNA1A | PPFIA4 | PCLO | VDAC3 | PCDH8 | GRIN2C | NRXN2 | DNAJC5 | EGR3 | CHRNB2 | RIMBP2 | GRM3 | APOE | PRKCG | ATXN3 | SNAP23 | UNC13A | CH…
MYOBLAST FUSION%GOBP%GO:0007520	0.0100003	0.574842	-0.616414	-1.69538	4359	22	PLEKHO1 | ERVW-1 | CAPN2 | NPHS1 | ADGRB3 | JAM2 | CD81 | PTGFRN | MYH9 | ERVFRD-1
NEGATIVE REGULATION OF DNA BINDING%GOBP%GO:0043392	0.01762	0.648065	-0.487146	-1.5535	7331	43	HEY2 | TAF1 | ERCC4 | HDAC2 | MAD2L2 | ZFP90 | ZNF462 | SRI | NEK2 | TNKS | CTNNBIP1 | ZNF675
PENTOSE METABOLIC PROCESS%GOBP%GO:0019321	0.0188616	0.648065	-0.657594	-1.64828	8379	15	DHDH | G6PD | XYLB | RPE | PGD | RPIA
CLEAVAGE INVOLVED IN RRNA PROCESSING%GOBP%GO:0000469	0.0332989	0.694545	-0.547612	-1.53723	14447	24	EXOSC3 | UTP20 | BMS1
NEURON MIGRATION%GOBP%GO:0001764	0.0428891	0.74185	-0.361021	-1.33777	16277	99	GAS6 | ARX | FOXG1 | AUTS2 | TUBB2B | NAV1 | TUBB2A | CRKL | POMK | FYN | NDEL1 | ITGA3 | SATB2 | NDN | ACAP3 | KIAA0319 | CNTN2 | FGFR1 | MARK2 | NRP2 | UNK | DCDC2 | PCM1 | ASCL1 | ALKBH1 | ASTN1 | LRP12 | MDGA1 | PSEN1 | CELSR2
PLASMA MEMBRANE ORGANIZATION%GOBP%GO:0007009	0.02009	0.648065	-0.397216	-1.43939	7771	86	PACSIN2 | P2RX7 | AKT2 | SNX33 | MICALL1 | BAIAP2L2 | XKR7 | OSBPL2 | RAB3A | BIN1 | PLSCR4 | XKR8 | SYTL4 | PLSCR5 | SNX9 | SLC9A3R1
REGULATION OF TRANS-SYNAPTIC SIGNALING%GOBP%GO:0099177	0.0274305	0.654862	-0.276871	-1.21524	7556	405	PACSIN2 | SLC6A1 | CACNA1B | ARF1 | ITGB1 | SLC12A2 | SHISA7 | NETO1 | MPP2 | KCNC4 | ADGRB1 | TUBB2B | CHRNA4 | EFNB3 | CYFIP1 | DVL1 | CACNG4 | CALB1 | PRRT2 | RIMS1 | NTSR1 | ADNP | RAB3A | FAM107A | ZMYND8 | SYN1 | SYP | NPTXR | JPH3 | NEURL1 | NTF3 | CACNA1A | PLEKHG5 | S1PR2 | NSMF | SIPA1L1 | CRHR2 | GRIN2C | SHISA9 | FYN | CELF4 | AGT | CHRNB2 | KAT2A | LRP8 | NCSTN | NCS1 | SH3GL1 | PRKC…
REGULATION OF AMINO ACID TRANSPORT%GOBP%GO:0051955	0.0148583	0.623105	-0.547141	-1.61602	6347	30	SLC6A1 | P2RX7 | ITGB1 | SLC12A2 | LEP | NTSR1 | AGT
REGULATION OF LEUKOCYTE APOPTOTIC PROCESS%GOBP%GO:2000106	0.00710684	0.544201	-0.470994	-1.60207	2863	60	GAS6 | P2RX7 | LGALS9 | CCL5 | ITPKB | JAK3 | IRS2 | ANXA1 | BMP4
CELLULAR RESPONSE TO RADIATION%GOBP%GO:0071478	0.0468335	0.74185	-0.328061	-1.28425	16769	144	HYAL3 | TAF1 | ATF4 | HYAL1 | AKT2 | TMEM161A | N4BP1 | CERS1 | CDKN1A | ELK1 | TNKS1BP1 | ERCC4 | TLK2 | SFRP2 | PARP1 | ZBTB1 | CRY1 | ACTR5 | CREBBP | HSPA5 | GADD45A | SFRP1 | HRAS | EGR1 | PDE6A | OPN5 | GPR88 | ERCC1 | TSPYL5
SYNAPTIC VESICLE LOCALIZATION%GOBP%GO:0097479	0.0144039	0.610511	-0.402903	-1.46792	5541	89	P2RX7 | SNPH | ARF1 | BLOC1S2 | PRRT2 | RIMS1 | RAB3A | SYN1 | PICALM | BLOC1S4 | PCLO | DNAJC5 | SNAP23 | UNC13A | PPFIA3 | BLOC1S6 | SYT6 | STXBP1 | UNC13C | STX1B | KIF5A | SNAP29 | CTBP2 | RIMS3 | CADPS | SYN3 | SNAP25 | RIMS4 | BLOC1S1 | STX4 | MX2 | BLOC1S5 | CPLX2 | RIMS2 | PSEN1 | DTNBP1
REGULATION OF MRNA PROCESSING%GOBP%GO:0050684	0.0082702	0.550466	-0.370736	-1.44418	2979	139	CDK11A | DAZAP1 | U2AF2 | NELFE | HNRNPA2B1 | SUPT5H | CELF1 | IWS1 | CPEB1 | ZBTB7A | SF3B4 | FXR1 | RBM25 | SRRM4 | RBM4B | SNRNP70 | SAFB2 | CDK9 | AHCYL1 | CELF4 | RBM15 | KHDRBS2 | JMJD6 | RNF40 | CPSF7 | RBFOX2 | SRSF2 | SON | SRSF7 | HNRNPU | PTBP1 | CELF5
TRANS-SYNAPTIC SIGNALING%GOBP%GO:0099537	0.0137791	0.610511	-0.289369	-1.26289	3874	380	SLC6A1 | CACNA1B | P2RX7 | CACNB4 | SNPH | PCDHB10 | MPP2 | KCNC4 | SNCB | CHRNA4 | EFNB3 | KCNIP2 | GABRB1 | KCNN1 | SLC6A3 | DVL1 | P2RX6 | ADARB1 | PRRT2 | SLC12A4 | DLG1 | RIMS1 | SEZ6 | NTSR1 | RAB3A | AMPH | CACNB1 | SYN1 | SV2C | LIN7B | GPR176 | MYCBPAP | CACNA1A | PPFIA4 | PCLO | VDAC3 | PCDH8 | GRIN2C | DAGLA | NRXN2 | DNAJC5 | EGR3 | CHRNB2 | RIMBP2 | GRM3 | APOE | PRKCG | ATXN3 | SNAP…
METANEPHROS MORPHOGENESIS%GOBP%GO:0003338	0.0487984	0.742958	-0.534279	-1.48435	21219	23	CALB1 | PKD1 | BMP4 | LGR4 | PKD2 | FMN1 | SOX8 | FGF10 | PAX8
SIGNAL RELEASE FROM SYNAPSE%GOBP%GO:0099643	0.000510217	0.522136	-0.482542	-1.75174	196	87	CACNA1B | P2RX7 | SNPH | DVL1 | PRRT2 | RIMS1 | RAB3A | SYN1 | LIN7B | PPFIA4 | PCLO | NRXN2 | DNAJC5 | SNAP23 | UNC13A | PPFIA3 | BLOC1S6 | APBA1 | SYT6 | STXBP1 | UNC13C | STX1B | NAAA | SNAP29 | SLC6A9 | CTBP2 | RIMS3 | DGKI | CADPS | SLC22A2 | GAD2 | GAD1 | SYN3 | SNAP25 | RIMS4
AMINO ACID TRANSPORT%GOBP%GO:0006865	0.0493861	0.742958	-0.34753	-1.30895	18485	110	SLC6A1 | SLC7A5 | SLC7A8 | SLC38A7 | RIMS1 | SLC36A4 | SLC25A48 | SLC7A1 | SLC6A17 | NTSR1 | RAB3A | PPFIA4 | SLC15A4 | OCA2 | PRAF2 | PPFIA3 | SLC7A7 | GLS2 | APBA1 | SLC9A3R1 | SLC38A6 | STXBP1 | SLC36A3
NEGATIVE REGULATION OF DNA-BINDING TRANSCRIPTION FACTOR ACTIVITY%GOBP%GO:0043433	0.0266898	0.652911	-0.355617	-1.35988	9823	122	GAS6 | TAF1 | RBCK1 | SIGIRR | PKD1 | HDAC2 | MAD2L2 | PEX14 | TRAF3 | PKD2 | ARRB1 | TCEAL7 | MAP3K10 | TRIB1 | RB1 | WWP2 | SRI | FOXP3 | CEBPG | CTNNBIP1 | ZNF675 | FAF1 | PRMT2 | CMKLR1 | SMAD7 | PIM1 | DAB2IP | COMMD6 | NFKBIA | TRIM37 | TCF7L2 | NUPR1 | GFI1 | TRIM21 | CCDC22
ACTIVATION OF GTPASE ACTIVITY%GOBP%GO:0090630	0.0197112	0.648065	-0.400248	-1.44464	7649	84	SGSM3 | TBC1D3H | AKT2 | RANGAP1 | RCC2 | TBC1D3C | CCDC125 | TIAM1 | PIP5K1A | TBC1D3G | NTF3 | CRKL | SIPA1L1 | NDEL1 | TBC1D25 | TBC1D3L | TBC1D3E | TBC1D3D | CORO1C | TBC1D10C | TBC1D1 | TBC1D10A | TBC1D10B | USP6NL
SYNAPTIC VESICLE EXOCYTOSIS%GOBP%GO:0016079	0.0105781	0.580244	-0.470233	-1.57393	4300	55	P2RX7 | SNPH | PRRT2 | RIMS1 | RAB3A | PCLO | DNAJC5 | SNAP23 | UNC13A | PPFIA3 | BLOC1S6 | SYT6 | STXBP1 | UNC13C | STX1B | SNAP29 | CTBP2 | RIMS3 | CADPS | SNAP25 | RIMS4 | STX4 | CPLX2 | RIMS2 | PSEN1
POSITIVE REGULATION OF NATURAL KILLER CELL ACTIVATION%GOBP%GO:0032816	0.0130591	0.610511	-0.673886	-1.68912	5801	15	GAS6 | STAT5B | ZBTB1
GLYCEROLIPID CATABOLIC PROCESS%GOBP%GO:0046503	0.0381478	0.71809	-0.456105	-1.45452	15873	43	PNPLA1 | FAAH | SMPD4 | PNPLA7 | PLA2G4D | ABHD12
CYTOPLASMIC SEQUESTERING OF PROTEIN%GOBP%GO:0051220	0.0190672	0.648065	-0.588645	-1.61901	8312	22	LATS1 | PKD1 | YWHAB | PKD2 | SRI | DBN1 | FAF1 | NFKBIA | CCDC22 | NFKBIE
REGULATION OF REPRODUCTIVE PROCESS%GOBP%GO:2000241	0.0245539	0.648065	-0.365096	-1.37894	9163	112	HYAL3 | CCDC87 | CDC25B | AGO2 | RXRA | CIB1 | PDE5A | YTHDF2 | TCP11 | HDAC2 | BMP4 | SIRT2 | PDE3A | SERPINF1 | FZR1 | CALR | SRC | INSR | NPR2 | CDKN1B | SPINK13 | SFRP1
APOPTOTIC CELL CLEARANCE%GOBP%GO:0043277	0.0279616	0.655273	-0.515921	-1.53514	11920	31	GAS6 | ADGRB1 | XKR7 | XKR8 | JMJD6 | TXNDC5
POSITIVE REGULATION OF RESPONSE TO DRUG%GOBP%GO:2001025	0.00342702	0.522136	-0.663851	-1.80624	1497	21	KMT2A | ITGB1 | ENDOG | AGT | CHRNB2 | CRH | GHRL
ANATOMICAL STRUCTURE MATURATION%GOBP%GO:0071695	0.0299707	0.655273	-0.363498	-1.36522	11244	108	CDC25B | DCHS1 | KCNIP2 | G6PD | CDKN1A | NFASC | LEP | YTHDF2 | ZBTB7A | C1QL1 | FLVCR1 | SRRM4 | REC8 | NOM1 | PDE3A | ADGRB3 | TMEM79 | RB1 | GRIN1 | CEND1 | CLN5 | RERE | CNTN2 | NSUN2 | RYR1 | RHOA
CELLULAR RESPONSE TO UV%GOBP%GO:0034644	0.0170082	0.648065	-0.421674	-1.48203	6719	72	HYAL3 | TAF1 | ATF4 | HYAL1 | TMEM161A | N4BP1 | CERS1 | CDKN1A | ERCC4 | PARP1 | ZBTB1 | ACTR5 | CREBBP
REGULATION OF MEGAKARYOCYTE DIFFERENTIATION%GOBP%GO:0045652	0.0429958	0.74185	-0.437152	-1.42531	17711	48	MOV10 | KMT2A | CIB1 | TNRC6C | KMT2B | PRMT1 | TNRC6B | RBM15 | EIF6 | SETD1A | KMT2D | L3MBTL1 | AGO4
DETECTION OF MECHANICAL STIMULUS%GOBP%GO:0050982	0.0231265	0.648065	-0.483079	-1.52582	9662	41	PIEZO1 | PKD2L2 | PKD1 | ASIC3 | PKD2L1 | FYN | PKD2 | TCAP
NEGATIVE REGULATION OF RESPONSE TO DNA DAMAGE STIMULUS%GOBP%GO:2001021	0.0264042	0.650973	-0.421419	-1.4508	10579	64	PPP1R10 | UBQLN4 | AK6 | TMEM161A | XRCC1 | OGG1 | ERCC4 | TRIM32 | SFRP2 | TRIP12 | MAD2L2 | CDKN2D | BCL2 | TAF9B | MAGEF1 | ERCC1 | KLHL15 | ZNF385A | HELB | THOC1 | DYRK3 | RMI2
CELLULAR COMPONENT MAINTENANCE%GOBP%GO:0043954	0.0211406	0.648065	-0.479987	-1.53068	8796	43	CHCHD10 | DLG3 | DLG1 | C1QL1 | RAB3A | PCLO | CSF1R | FYN | ITPKA | IGF1R | TJP1 | ITGA3 | INSR | ADGRB3
NEGATIVE REGULATION OF TELOMERE MAINTENANCE%GOBP%GO:0032205	0.0223698	0.648065	-0.525485	-1.56359	9536	31	XRCC1 | PINX1 | TERF2IP | ERCC4 | GNL3L | TERF1 | PARP1 | SRC | HNRNPU | TNKS | TINF2 | ERCC1 | SLX4 | NAT10 | PIF1 | XRCC5 | EXOSC10 | RTEL1
NUCLEAR ENVELOPE REASSEMBLY%GOBP%GO:0031468	0.0261191	0.650973	-0.619018	-1.60025	11536	17	CHMP7 | UBXN2B | VPS4A | CHMP4B | UBXN2A | PPP2CA
SYNAPTIC VESICLE TRANSPORT%GOBP%GO:0048489	0.0243784	0.648065	-0.391584	-1.41898	9430	86	P2RX7 | SNPH | ARF1 | BLOC1S2 | PRRT2 | RIMS1 | RAB3A | PICALM | BLOC1S4 | PCLO | DNAJC5 | SNAP23 | UNC13A | PPFIA3 | BLOC1S6 | SYT6 | STXBP1 | UNC13C | STX1B | KIF5A | SNAP29 | CTBP2 | RIMS3 | CADPS | SNAP25 | RIMS4 | BLOC1S1 | STX4 | MX2 | BLOC1S5 | CPLX2 | RIMS2 | PSEN1 | DTNBP1
REGULATION OF TRANSCRIPTION INITIATION FROM RNA POLYMERASE II PROMOTER%GOBP%GO:0060260	0.044358	0.74185	-0.503812	-1.47678	19000	29	HEY2 | TAF1 | ZNF451 | WNT10B | PSMC5 | CTNNBIP1 | ERCC1
DENDRITIC CELL DIFFERENTIATION%GOBP%GO:0097028	0.0468192	0.74185	-0.577447	-1.51393	20624	18	GAS6 | LGALS9
REGULATION OF MICROTUBULE DEPOLYMERIZATION%GOBP%GO:0031114	0.0452674	0.74185	-0.507832	-1.47692	19438	28	MID1IP1 | CAMSAP1 | CIB1 | CLASP1 | ARHGEF2 | MID1 | NAV3 | TAOK1
REGULATION OF CELL CYCLE G1/S PHASE TRANSITION%GOBP%GO:1902806	0.0420108	0.74185	-0.329964	-1.29406	15004	146	PLK5 | TAF1 | HYAL1 | CDK10 | CDKN1A | PRMT1 | TNKS1BP1 | PKD1 | DACT1 | FAM107A | ANXA1 | ADAMTS1 | ZNF655 | PIDD1 | CNOT2 | RPTOR | KCNA5 | PKD2 | RBL1 | CDKN1B | RB1 | MDM4 | CDKN2D | GADD45A | NACC2 | PCBP4 | PAGR1 | BCL2 | CTDSPL | CTDSP2 | EGFR | ADAM17
POSTSYNAPTIC SPECIALIZATION%GOCC%GO:0099572	0.0063452	0.544201	-0.304345	-1.3187	1832	351	PRR7 | ARF1 | SHISA7 | NETO1 | MPP2 | ADD3 | ADGRB1 | PSD | ADGRA1 | DLG3 | EFNB3 | DNAJB1 | DVL1 | CACNG4 | P2RX6 | PRRT2 | CPEB1 | LRP4 | DLG1 | PLEKHA5 | FXR1 | IQSEC3 | LRRC4B | TIAM1 | GRIP1 | PDLIM5 | DYNLL2 | CACNA1C | ARHGEF2 | SYN1 | NEURL1 | GPHN | LIN7B | INPP4A | NSMF | PCLO | SIPA1L1 | GRIN2C | SHISA9 | FYN | CHRNB2 | ARFGAP1 | LRP8 | NCS1 | SH3GL1 | SRC | RPL30 | GRM3 | DLGAP3 | HCL…
CALCIUM CHANNEL COMPLEX%GOCC%GO:0034704	0.00304778	0.522136	-0.518066	-1.70881	1247	51	CACNA1B | CACNB4 | CACNG4 | CACNA1I | PKD1 | CACNA1C | CACNB1 | CACNA1A | SESTD1 | PKD2L1 | ATP2A1 | FKBP1B | STAC3 | RYR3 | CATSPERD
VOLTAGE-GATED CALCIUM CHANNEL COMPLEX%GOCC%GO:0005891	0.0109673	0.581395	-0.534996	-1.63432	4639	35	CACNA1B | CACNB4 | CACNG4 | CACNA1I | CACNA1C | CACNB1 | CACNA1A | STAC3 | CATSPERD | RYR1 | CACNG7
GLUTAMATERGIC SYNAPSE%GOCC%GO:0098978	0.0297103	0.655273	-0.284179	-1.22796	8664	341	PACSIN2 | PRR7 | ARF1 | ITGB1 | SHISA7 | NETO1 | SLC30A3 | GPC6 | ELAVL1 | ADGRA1 | DLG3 | EFNB3 | DNAJB1 | DVL1 | CACNG4 | P2RX6 | CALB1 | PRRT2 | PURA | DLG1 | KCNA3 | PLEKHA5 | FXR1 | ACTN1 | SLC6A17 | LRRC4B | TIAM1 | GRIP1 | DYNLL2 | ACTC1 | ARHGEF2 | NPTXR | SPTBN2 | PCDH8 | GRIN2C | PSD2 | SHISA9 | FYN | NCS1 | SH3GL1 | SRC | GRM3 | DLGAP3 | APOE | ADCY8 | UNC13A | FXYD6 | PPFIA3 | CPT1C |…
NEURON TO NEURON SYNAPSE%GOCC%GO:0098984	0.00147218	0.522136	-0.320828	-1.39172	423	355	PRR7 | ARF1 | SHISA7 | NETO1 | SLC30A3 | MPP2 | ADD3 | ADGRB1 | PSD | ADGRA1 | DLG3 | EFNB3 | DNAJB1 | DVL1 | CACNG4 | P2RX6 | CALB1 | PRRT2 | CPEB1 | LRP4 | DLG1 | PLEKHA5 | FXR1 | IQSEC3 | LRRC4B | TIAM1 | GRIP1 | NTSR1 | PDLIM5 | DYNLL2 | CACNA1C | ARHGEF2 | SYN1 | NEURL1 | GPHN | LIN7B | INPP4A | NSMF | PCLO | SIPA1L1 | GRIN2C | SHISA9 | FYN | ARFGAP1 | LRP8 | NCS1 | SH3GL1 | SRC | RPL30 | GR…
ASYMMETRIC SYNAPSE%GOCC%GO:0032279	0.00286717	0.522136	-0.317259	-1.36815	840	334	PRR7 | ARF1 | SHISA7 | NETO1 | MPP2 | ADD3 | ADGRB1 | PSD | ADGRA1 | DLG3 | EFNB3 | DNAJB1 | DVL1 | CACNG4 | P2RX6 | PRRT2 | CPEB1 | LRP4 | DLG1 | PLEKHA5 | FXR1 | IQSEC3 | LRRC4B | TIAM1 | GRIP1 | PDLIM5 | DYNLL2 | CACNA1C | ARHGEF2 | SYN1 | NEURL1 | GPHN | LIN7B | INPP4A | NSMF | PCLO | SIPA1L1 | GRIN2C | SHISA9 | FYN | ARFGAP1 | LRP8 | NCS1 | SH3GL1 | SRC | RPL30 | GRM3 | DLGAP3 | HCLS1 | ADCY…
EXTRINSIC COMPONENT OF ORGANELLE MEMBRANE%GOCC%GO:0031312	0.0446434	0.74185	-0.461899	-1.44352	18711	39	ATG14 | PSD | GOLGA3 | WDR91 | SYN1 | ANXA1 | SARM1 | ULK1 | SOX10 | KIF1A | GRIPAP1 | VAC14 | COQ4 | USP8
CYTOPLASMIC SIDE OF PLASMA MEMBRANE%GOCC%GO:0009898	0.00740075	0.544201	-0.383828	-1.47123	2716	124	CACNB4 | FARP1 | RASA3 | G6PD | TNK2 | SPTB | SNX18 | MIEN1 | DLG1 | OSBPL2 | TIAM1 | NTSR1 | IKBKB | GEM | STAC2 | FYN | SYAP1 | TNK1 | CHMP4B | FRK | TRAF6 | GNB1L | TRAF3 | FES | SRC | ESYT2 | SNX9 | AJAP1 | PRMT8 | PKP4 | STAC3 | FER
DENDRITIC SPINE%GOCC%GO:0043197	0.0145221	0.612244	-0.339055	-1.36342	4996	177	ITGB1 | KCNN2 | FARP1 | SHISA7 | MPP2 | ADGRB1 | PSD | CYFIP1 | DNAJB1 | KCNN1 | DVL1 | P2RX6 | CALB1 | PRRT2 | FXR1 | TIAM1 | SEZ6 | NTSR1 | ZMYND8 | ASAP1 | NEURL1 | SIPA1L1 | SHISA9 | ITPKA | GRM3 | ARRB1 | APBA1 | SHANK2 | SORCS2 | KCNC3 | SRI | ARHGAP32 | SHANK1 | GRIN1 | APBA2 | SHISA8 | CPEB4 | PPP1R1B | DOCK10 | OPRM1 | CANX | RHOA
NUCLEAR MATRIX%GOCC%GO:0016363	0.0200502	0.648065	-0.377026	-1.40965	7547	105	KIF4B | RGS12 | HNRNPA2B1 | PHACTR3 | SFPQ | OGG1 | CFL1 | PPIG | CHMP1A | DCAF7 | NONO | ERCC8 | NSMF | ATXN1 | PSMA6 | BASP1 | SCAF8 | SATB2 | ATXN3 | HNRNPU | CSNK2B | CFL2 | RUVBL1
CYTOPLASMIC SIDE OF MEMBRANE%GOCC%GO:0098562	0.0499496	0.742958	-0.324897	-1.27541	17823	147	CACNB4 | FARP1 | RASA3 | G6PD | TNK2 | SPTB | SNX18 | MIEN1 | SPPL2B | DLG1 | OSBPL2 | TIAM1 | NTSR1 | IKBKB | GEM | STAC2 | FYN | SYAP1 | TNK1 | CHMP4B | FRK | TRAF6 | GNB1L | TRAF3 | FES | SRC | ESYT2 | PKD2 | SNX9 | AJAP1 | PRMT8 | PKP4 | STAC3
HISTONE DEACETYLASE COMPLEX%GOCC%GO:0000118	0.0128851	0.608599	-0.463776	-1.55232	5238	55	HEY2 | RBBP7 | CHD5 | SIN3B | ZBTB7A | HDAC5 | HDAC2 | HDAC10 | ELMSAN1 | HDAC11 | SAP30 | SATB2 | MTA1 | HDAC7 | MTA3 | RERE
TRANSCRIPTION FACTOR TFTC COMPLEX%GOCC%GO:0033276	0.0221703	0.648065	-0.649644	-1.62836	9849	15	AK6 | TRRAP | KAT2A | TAF4 | TAF9B
POSTSYNAPTIC DENSITY%GOCC%GO:0014069	0.00226392	0.522136	-0.322116	-1.38668	667	328	PRR7 | ARF1 | SHISA7 | NETO1 | MPP2 | ADD3 | ADGRB1 | PSD | ADGRA1 | DLG3 | EFNB3 | DNAJB1 | DVL1 | CACNG4 | P2RX6 | PRRT2 | CPEB1 | LRP4 | DLG1 | PLEKHA5 | FXR1 | IQSEC3 | LRRC4B | TIAM1 | GRIP1 | PDLIM5 | DYNLL2 | CACNA1C | ARHGEF2 | SYN1 | NEURL1 | GPHN | LIN7B | INPP4A | NSMF | PCLO | SIPA1L1 | GRIN2C | SHISA9 | FYN | ARFGAP1 | LRP8 | NCS1 | SH3GL1 | SRC | RPL30 | GRM3 | DLGAP3 | HCLS1 | ADCY…
BICELLULAR TIGHT JUNCTION%GOCC%GO:0005923	0.0194927	0.648065	-0.384701	-1.42316	7408	98	SAPCD2 | CYTH2 | CLDN15 | DLG3 | RAP2C | FRMD4A | AMOTL1 | DLG1 | CLDN20 | EPB41L4B | ARHGEF2 | PARD3 | LIN7B | TJAP1 | SH3BP1 | TJP1 | NPHP4 | JAM2 | CLDN12 | ADCYAP1R1 | NHS | OCLN | ASH1L | PARD6B | AMOTL2
GOLGI LUMEN%GOCC%GO:0005796	0.0133736	0.610511	-0.435806	-1.51675	5318	68	GAS6 | OGN | PROZ | GPC6 | GPC1 | MUCL1 | HS3ST1 | SDF4 | SDC4 | PCSK6
PRERIBOSOME%GOCC%GO:0030684	0.0362124	0.705671	-0.40197	-1.40259	14384	69	FBXW9 | UTP20 | BMS1 | LTV1 | RRP1B | PWP2 | WDR74 | RRP7A | IMP4 | NOC4L | UTP3 | MRTO4 | EIF6
MLL1/2 COMPLEX%GOCC%GO:0044665	0.0050066	0.522136	-0.586621	-1.73262	2138	30	TAF1 | KMT2A | AK6 | PELP1 | CHD8 | TAF4 | RUVBL1
TRANSCRIPTIONAL REPRESSOR COMPLEX%GOCC%GO:0017053	0.0125357	0.607849	-0.422736	-1.50322	4915	77	HEY2 | INSM2 | RBBP7 | RCOR2 | SP3 | CHD5 | ZBTB7A | SKI | YWHAB | HDAC2 | SIRT2 | N4BP2L2 | MTA1 | HDGF | LIN52 | MTA3
POSTSYNAPTIC DENSITY, INTRACELLULAR COMPONENT%GOCC%GO:0099092	0.00274616	0.522136	-0.70978	-1.83488	1212	17	PRR7 | PSD | DLG3 | ARHGEF2 | FYN | SH3GL1
LEADING EDGE MEMBRANE%GOCC%GO:0031256	0.0324309	0.687937	-0.32893	-1.30712	11379	161	PIEZO1 | PLEKHO1 | PACSIN2 | ATF4 | ITGB1 | SPATA13 | SHISA7 | CIB1 | AKT2 | MPP2 | KCNC4 | PSD | TLN1 | TIAM1 | PIP5K1A | CFL1 | FGD5 | FAM107A | AMPH | ARHGEF2 | ARHGEF4 | PSD2 | SHISA9 | PDE4A | EPS8L2 | SRC | LAMP5 | INSR
POSTSYNAPTIC SPECIALIZATION, INTRACELLULAR COMPONENT%GOCC%GO:0099091	0.00905025	0.556064	-0.628753	-1.71074	3955	21	PRR7 | PSD | DLG3 | ARHGEF2 | FYN | SH3GL1 | SRC
90S PRERIBOSOME%GOCC%GO:0030686	0.0227311	0.648065	-0.53508	-1.56843	9736	29	FBXW9 | UTP20 | BMS1 | PWP2 | RRP7A | IMP4 | NOC4L
RNA POLYMERASE II TRANSCRIPTION FACTOR COMPLEX%GOCC%GO:0090575	0.0161009	0.648065	-0.354942	-1.38656	5774	142	TAF1 | ATF4 | RXRA | AK6 | TRRAP | BCL9L | BCL9 | HIPK2 | JUND | SFPQ | TRIM28 | MED31 | NONO | PYGO2 | GTF2A1 | KAT2A | HNRNPAB | TAF4 | THRB | RB1 | GTF2H2C | HNRNPU | TCEA1 | PBX1 | TAF9B | TAF4B | GTF2H2 | TEAD2 | TLE3 | SMAD4 | NFYC | NR1H3 | E2F3 | NR1I3 | WWOX | TAF11 | TCF7L2 | THRA
MLL1 COMPLEX%GOCC%GO:0071339	0.0050066	0.522136	-0.586621	-1.73262	2138	30	TAF1 | KMT2A | AK6 | PELP1 | CHD8 | TAF4 | RUVBL1
NEURON SPINE%GOCC%GO:0044309	0.0162952	0.648065	-0.335835	-1.35224	5591	179	ITGB1 | KCNN2 | FARP1 | SHISA7 | MPP2 | ADGRB1 | PSD | CYFIP1 | DNAJB1 | KCNN1 | DVL1 | P2RX6 | CALB1 | PRRT2 | FXR1 | TIAM1 | SEZ6 | NTSR1 | ZMYND8 | ASAP1 | NEURL1 | SIPA1L1 | SHISA9 | ITPKA | GRM3 | ARRB1 | APBA1 | SHANK2 | SORCS2 | KCNC3 | SRI | ARHGAP32 | SHANK1 | GRIN1 | APBA2 | SHISA8 | CPEB4 | PPP1R1B | DOCK10 | OPRM1 | CANX | RHOA
PRERIBOSOME, LARGE SUBUNIT PRECURSOR%GOCC%GO:0030687	0.0319942	0.684005	-0.563996	-1.55121	13948	22	FBXW9 | RRP1B | WDR74 | MRTO4 | EIF6 | WDR12
RUFFLE MEMBRANE%GOCC%GO:0032587	0.0449157	0.74185	-0.374758	-1.35264	17431	84	PLEKHO1 | PACSIN2 | ITGB1 | SPATA13 | CIB1 | AKT2 | PSD | TLN1 | TIAM1 | PIP5K1A | CFL1 | FGD5 | FAM107A | ARHGEF2 | ARHGEF4 | PSD2 | PDE4A | EPS8L2 | SRC
HISTONE METHYLTRANSFERASE COMPLEX%GOCC%GO:0035097	0.0025896	0.522136	-0.471121	-1.66003	1021	73	TAF1 | KMT2A | RBBP7 | AK6 | SETD1B | KMT2B | PELP1 | HDAC2 | MTF2 | CHD8 | TAF4 | KDM4B | SETD1A | PAGR1 | RUVBL1 | KMT2D | KDM5C | JARID2 | KAT8
NUCLEAR PERIPHERY%GOCC%GO:0034399	0.0285685	0.655273	-0.351145	-1.34889	10453	126	KIF4B | RGS12 | ATF4 | HNRNPA2B1 | PHACTR3 | SFPQ | OGG1 | CFL1 | PPIG | CHMP1A | DCAF7 | NONO | ERCC8 | NSMF | ATXN1 | PSMA6 | BASP1 | SCAF8 | SATB2 | ATXN3 | EIF6 | HNRNPU | CSNK2B | CFL2 | RUVBL1 | NUP107 | SATB1 | PSPC1 | TINF2 | NARF | KAT8 | PRR14 | THOC1 | MAPT
TIGHT JUNCTION%GOCC%GO:0070160	0.0217478	0.648065	-0.377685	-1.40598	8221	102	SAPCD2 | CYTH2 | CLDN15 | DLG3 | RAP2C | FRMD4A | AMOTL1 | DLG1 | CLDN20 | EPB41L4B | ARHGEF2 | PARD3 | LIN7B | TJAP1 | SH3BP1 | TJP1 | NPHP4 | JAM2 | CLDN12 | SIPA1L3 | ADCYAP1R1 | NHS | OCLN | ASH1L | PARD6B | AMOTL2
PRESYNAPTIC ACTIVE ZONE CYTOPLASMIC COMPONENT%GOCC%GO:0098831	0.044194	0.74185	-0.600975	-1.53055	19566	16	RIMS1 | PCLO | UNC13A | PPFIA3 | UNC13C | CTBP2 | RIMS3 | RIMS4 | RIMS2 | CTNNA2 | BSN | CTNNB1
METHYLTRANSFERASE COMPLEX%GOCC%GO:0034708	0.0135165	0.610511	-0.393232	-1.45713	5129	99	SNRPB | TAF1 | KMT2A | RBBP7 | AK6 | SETD1B | KMT2B | PRMT1 | PELP1 | HDAC2 | MTF2 | RBM15 | CHD8 | ERH | TAF4 | KDM4B | SETD1A | ZC3H13 | PAGR1 | RUVBL1 | KMT2D | KDM5C | JARID2 | SNRPD1 | KAT8 | METTL1 | CLNS1A | TRIM37 | RBM15B
MECHANOSENSITIVE ION CHANNEL ACTIVITY%GOMF%GO:0008381	0.0288491	0.655273	-0.624904	-1.5915	12772	16	PIEZO1 | TMC6
L-AMINO ACID TRANSMEMBRANE TRANSPORTER ACTIVITY%GOMF%GO:0015179	0.0389989	0.718849	-0.443711	-1.44067	16100	47	SLC7A5 | SLC7A8 | SLC38A7 | SLC36A4 | SLC7A1 | SLC15A4 | OCA2 | SLC7A7 | SLC36A3 | SLC25A29 | SLC6A9
ADP BINDING%GOMF%GO:0043531	0.0489538	0.742958	-0.484798	-1.45263	20843	32	MYO9B | MYO18A | LONP1 | RUVBL1 | VCP | TAP1 | PPP5C | PRKAG2 | MYH9 | MSH2 | MYO7A | CYB5R3
TRANSFERASE ACTIVITY, TRANSFERRING NITROGENOUS GROUPS%GOMF%GO:0016769	0.0423034	0.74185	-0.573897	-1.52454	18597	19	BCAT1 | GPT2 | PHYKPL | BCAT2
METHYLATION-DEPENDENT PROTEIN BINDING%GOMF%GO:0140034	0.0128999	0.608599	-0.442503	-1.52768	5159	65	CBX2 | TAF1 | FAM156B | FAM156A | CHD5 | ZMYND8 | RAG2 | MTF2 | CHD8 | SPIN4 | PHF2
14-3-3 PROTEIN BINDING%GOMF%GO:0071889	0.04061	0.731534	-0.513323	-1.49288	17438	28	TMCC3 | YWHAQ | FOXK1 | IRS2 | RPTOR | PRKCE | HDAC7
SUBSTRATE-SPECIFIC CHANNEL ACTIVITY%GOMF%GO:0022838	0.0334603	0.696079	-0.280863	-1.21696	9665	351	PIEZO1 | HVCN1 | PKD2L2 | CACNA1B | P2RX7 | ORAI2 | BEST4 | CACNB4 | KCNN2 | ANO8 | RASA3 | KCNC4 | CHRNA4 | KCNIP2 | TMC6 | GABRB1 | CLCN2 | KCNN1 | CACNG4 | P2RX6 | CACNA1I | KCNA3 | PKD1 | KCNJ12 | ANO10 | CACNA1C | CACNB1 | KCNT1 | ASIC3 | ABCC8 | CACNA1A | KCNF1 | KCNJ9 | VDAC3 | GRIN2C | PKD2L1 | CHRNB2 | TRPC3 | NCS1 | KCNA5 | PKD2 | BEST2 | CHRNE | KCNB2 | GRID1 | KCNJ6 | FAM155B | ANO1 |…
RNA POLYMERASE II TRANSCRIPTION FACTOR BINDING%GOMF%GO:0001085	0.0300933	0.655273	-0.351186	-1.34611	11047	124	HEY2 | TAF1 | ATF4 | ATF2 | HIPK2 | ELK1 | LDB2 | HDAC5 | DACT1 | ERCC4 | ZMIZ2 | HDAC2 | BBS5 | MAD2L2 | BBS2 | GTF2A1 | CTDP1 | DUSP26 | HCLS1 | CREBBP | RBL1 | RB1 | WWP2 | MTA1 | HNRNPU | RUVBL1 | LMO2 | MTA3 | RERE | ERCC1 | TEAD2 | PIAS2
ACTIVATING TRANSCRIPTION FACTOR BINDING%GOMF%GO:0033613	0.0482687	0.742958	-0.395078	-1.3713	19234	67	HEY2 | MEF2D | AK6 | ATF2 | HIPK2 | ZBTB7A | LDB2 | MAD2L2 | DUSP26 | CREBBP | RBL1 | RB1 | RELA | HDAC7
GTPASE ACTIVATOR ACTIVITY%GOMF%GO:0005096	0.029939	0.655273	-0.301136	-1.26136	9517	251	MYO9B | RASA4B | SGSM3 | RGS12 | TBC1D3H | ARHGDIA | ARFGAP2 | RASA3 | RANGAP1 | GMIP | ARHGEF10L | ARHGAP21 | TBC1D3C | RASAL2 | RASA4 | ARHGAP23 | ARAP3 | AGAP1 | ARHGAP36 | ASAP1 | ACAP1 | TBC1D3G | RGS20 | SIPA1L1 | GIT2 | RGS3 | ARFGAP1 | SH3BP1 | RASAL1 | TBC1D25 | ADGRB3 | TBC1D3L | ARRB1 | TBC1D3E | RGS11 | DEPDC5 | PREX1 | TBC1D3D | TBC1D10C | ARHGDIG | ARHGAP39 | TBC1D1 | SIPA1L3 | ASAP…
CATION CHANNEL ACTIVITY%GOMF%GO:0005261	0.00237603	0.522136	-0.336798	-1.41807	746	263	PIEZO1 | HVCN1 | PKD2L2 | CACNA1B | P2RX7 | ORAI2 | CACNB4 | KCNN2 | RASA3 | KCNC4 | CHRNA4 | KCNIP2 | KCNN1 | CACNG4 | P2RX6 | CACNA1I | KCNA3 | PKD1 | KCNJ12 | ANO10 | CACNA1C | CACNB1 | KCNT1 | ASIC3 | ABCC8 | CACNA1A | KCNF1 | KCNJ9 | GRIN2C | PKD2L1 | CHRNB2 | TRPC3 | NCS1 | KCNA5 | PKD2 | CHRNE | KCNB2 | KCNJ6 | FAM155B | ANO1 | KCNMA1 | KCNC3 | FKBP1B | RYR3 | CNGB3
GATED CHANNEL ACTIVITY%GOMF%GO:0022836	0.0225791	0.648065	-0.297529	-1.26506	6917	289	PIEZO1 | HVCN1 | CACNA1B | P2RX7 | CACNB4 | KCNN2 | ANO8 | RASA3 | KCNC4 | CHRNA4 | KCNIP2 | TMC6 | GABRB1 | CLCN2 | KCNN1 | CACNG4 | P2RX6 | CACNA1I | KCNA3 | KCNJ12 | ANO10 | CACNA1C | CACNB1 | KCNT1 | ASIC3 | ABCC8 | CACNA1A | KCNF1 | KCNJ9 | VDAC3 | GRIN2C | PKD2L1 | CHRNB2 | NCS1 | KCNA5 | PKD2 | CHRNE | KCNB2 | GRID1 | KCNJ6 | FAM155B | ANO1 | KCNMA1 | KCNC3 | FKBP1B | RYR3 | CNGB3
CALCIUM ION TRANSMEMBRANE TRANSPORTER ACTIVITY%GOMF%GO:0015085	0.0469144	0.74185	-0.345612	-1.31053	17442	115	PKD2L2 | CACNA1B | ORAI2 | CACNB4 | RASA3 | CACNG4 | CACNA1I | PKD1 | CACNA1C | LETM1 | CACNB1 | CACNA1A | GRIN2C | PKD2L1 | TRPC3 | ATP2A1 | NCS1 | PKD2 | FAM155B | FKBP1B | RYR3
RAC GTPASE BINDING%GOMF%GO:0048365	0.001938	0.522136	-0.506527	-1.72294	780	60	SPATA13 | FARP1 | ARHGDIA | RCC2 | CYFIP1 | DVL1 | TIAM1 | ARHGEF2 | ARHGEF4 | WAS | SH3BP1 | EPS8L2 | ITPKA | PREX1 | CORO1C | ARHGDIG | DVL2 | DOCK3 | DVL3 | NOXA1
ENZYME ACTIVATOR ACTIVITY%GOMF%GO:0008047	0.0483488	0.742958	-0.264707	-1.17095	12858	444	GAS6 | MYO9B | RASA4B | SGSM3 | RGS12 | ARF1 | GPRC5D | TBC1D3H | ARHGDIA | CCL5 | ARFGAP2 | RASA3 | RANGAP1 | GMIP | ARHGEF10L | DNAJB1 | CDKN1A | ARHGAP21 | TBC1D3C | PPP2R5E | RASAL2 | RASA4 | ARHGAP23 | ARAP3 | RAB3A | AGAP1 | ARHGAP36 | DBF4B | ASAP1 | ACAP1 | TBC1D3G | SFRP2 | RGS20 | SIPA1L1 | RPTOR | GIT2 | RGS3 | EFNA5 | ARFGAP1 | SH3BP1 | APOH | RASAL1 | PRKCE | TBC1D25 | TAOK1 | APOE |…
CALCIUM ACTIVATED CATION CHANNEL ACTIVITY%GOMF%GO:0005227	0.0294448	0.655273	-0.584612	-1.57235	12909	20	KCNN2 | KCNN1 | ANO10 | PKD2L1 | ANO1 | KCNMA1 | TMEM63C
VOLTAGE-GATED CALCIUM CHANNEL ACTIVITY%GOMF%GO:0005245	0.00966732	0.563406	-0.539376	-1.6477	4089	35	CACNA1B | CACNB4 | CACNG4 | CACNA1I | CACNA1C | CACNB1 | CACNA1A | NCS1 | PKD2 | OPRM1 | RYR1 | CACNG7
ION CHANNEL ACTIVITY%GOMF%GO:0005216	0.029151	0.655273	-0.283513	-1.22723	8459	347	PIEZO1 | HVCN1 | PKD2L2 | CACNA1B | P2RX7 | ORAI2 | BEST4 | CACNB4 | KCNN2 | ANO8 | RASA3 | KCNC4 | CHRNA4 | KCNIP2 | TMC6 | GABRB1 | CLCN2 | KCNN1 | CACNG4 | P2RX6 | CACNA1I | KCNA3 | PKD1 | KCNJ12 | ANO10 | CACNA1C | CACNB1 | KCNT1 | ASIC3 | ABCC8 | CACNA1A | KCNF1 | KCNJ9 | VDAC3 | GRIN2C | PKD2L1 | CHRNB2 | TRPC3 | NCS1 | KCNA5 | PKD2 | BEST2 | CHRNE | KCNB2 | GRID1 | KCNJ6 | FAM155B | ANO1 |…
TRANSCRIPTION COACTIVATOR ACTIVITY%GOMF%GO:0003713	0.0260427	0.650973	-0.295406	-1.25527	7996	287	TAF1 | TCF20 | RXRA | AK6 | PPRC1 | BCL9L | CALCOCO1 | BCL9 | HIPK2 | MED24 | JUND | IL31RA | RAP2C | USP16 | DTX1 | USP21 | LPIN2 | ACTN1 | TRIM28 | HELZ2 | GRIP1 | CCNE1 | GMEB2 | PSMC3IP | RRP1B | MAGED1 | TRIM32 | ZMIZ2 | PRPF6 | RFXAP | GTF2A1 | KAT2A | MAML1 | RBM14 | JMJD6 | WBP2NL | SP4 | SS18 | CREBBP | ZBTB18 | TAF4 | THRB | SMARCD2 | PMF1 | PHF2 | RB1 | MED23 | MTA1 | SOX10 | RUVBL1 | …
VOLTAGE-GATED CATION CHANNEL ACTIVITY%GOMF%GO:0022843	0.0321032	0.684005	-0.355246	-1.34871	11922	116	HVCN1 | CACNA1B | CACNB4 | KCNC4 | KCNIP2 | CACNG4 | CACNA1I | KCNA3 | KCNJ12 | CACNA1C | CACNB1 | KCNT1 | ABCC8 | CACNA1A | KCNF1 | KCNJ9 | GRIN2C | NCS1 | KCNA5 | PKD2 | KCNB2 | KCNJ6 | KCNMA1 | KCNC3
STEROID HYDROXYLASE ACTIVITY%GOMF%GO:0008395	0.0235467	0.648065	-0.578788	-1.5919	10265	22	CYP21A2 | CYP2J2 | CYP7B1 | CYP2B6 | CYP2A7 | CYP2A6 | CYP3A7 | CYP2U1 | CYP2F1 | CYP27A1 | CYP3A4 | CYP2D6 | CYP3A43
MRNA 3'-UTR AU-RICH REGION BINDING%GOMF%GO:0035925	0.00894331	0.556064	-0.61284	-1.70261	3888	23	KHSRP | CPSF1 | ELAVL1 | CPEB1
DOUBLE-STRANDED RNA BINDING%GOMF%GO:0003725	0.0489389	0.742958	-0.389795	-1.3635	19412	70	PRKRIP1 | AGO2 | ELAVL1 | DICER1 | ADARB1 | ADARB2 | FXR1 | ACTN1 | TUBA1B | SIDT2 | HSPD1 | TARBP2 | RC3H2 | HNRNPU | APTX | AGO4 | EIF4A1 | STAU1 | MSN | ZFR2 | DDX3X | TUBB4B | PRKRA | DHX58
GTPASE REGULATOR ACTIVITY%GOMF%GO:0030695	0.0293287	0.655273	-0.294849	-1.25019	9056	281	MYO9B | RASA4B | SGSM3 | RGS12 | TBC1D3H | ARHGDIA | ARFGAP2 | RASA3 | RANGAP1 | GMIP | ARHGEF10L | TNK2 | ARHGAP21 | TBC1D3C | RASAL2 | RALGDS | RIMS1 | RASA4 | ARHGAP23 | ARAP3 | AGAP1 | ARHGAP36 | ASAP1 | ACAP1 | TBC1D3G | WAS | RGS20 | SIPA1L1 | CDC42SE1 | GIT2 | RGS3 | ARFGAP1 | SH3BP1 | RASAL1 | TBC1D25 | ADGRB3 | TBC1D3L | ARRB1 | TBC1D3E | RGS11 | DEPDC5 | PREX1 | TBC1D3D | TBC1D10C | ARH…
APOLIPOPROTEIN BINDING%GOMF%GO:0034185	0.0379978	0.71809	-0.621486	-1.55778	16881	15	LPA | LRP4 | HSPD1 | LRP8 | CANX | MAPT
AMINO ACID TRANSMEMBRANE TRANSPORTER ACTIVITY%GOMF%GO:0015171	0.0298198	0.655273	-0.415565	-1.43468	11927	65	SLC6A1 | SLC7A5 | SLC7A8 | SLC38A7 | SLC36A4 | SLC7A1 | SLC15A4 | OCA2 | SLC7A7 | SLC9A3R1 | SLC38A6 | SLC36A3 | SLC25A29 | SLC6A9 | PDPN | SLC7A4 | SLC6A7
OXIDOREDUCTASE ACTIVITY, ACTING ON THE CH-CH GROUP OF DONORS, NAD OR NADP AS ACCEPTOR%GOMF%GO:0016628	0.038609	0.71809	-0.540087	-1.51611	16751	24	DHDH | FASN | DPYD | DECR2 | TECR | ZADH2 | DHCR24
RNA POLYMERASE II ACTIVATING TRANSCRIPTION FACTOR BINDING%GOMF%GO:0001102	0.0488411	0.742958	-0.454385	-1.42793	20442	40	HEY2 | ATF2 | HIPK2 | LDB2 | MAD2L2 | DUSP26 | CREBBP | RBL1 | RB1
AU-RICH ELEMENT BINDING%GOMF%GO:0017091	0.00861282	0.550526	-0.60683	-1.70346	3736	24	KHSRP | CPSF1 | ELAVL1 | CPEB1
METHYLATED HISTONE BINDING%GOMF%GO:0035064	0.0128999	0.608599	-0.442503	-1.52768	5159	65	CBX2 | TAF1 | FAM156B | FAM156A | CHD5 | ZMYND8 | RAG2 | MTF2 | CHD8 | SPIN4 | PHF2
CALCIUM CHANNEL ACTIVITY%GOMF%GO:0005262	0.0107289	0.580244	-0.399162	-1.47911	4071	99	PKD2L2 | CACNA1B | ORAI2 | CACNB4 | RASA3 | CACNG4 | CACNA1I | PKD1 | CACNA1C | CACNB1 | CACNA1A | GRIN2C | PKD2L1 | TRPC3 | NCS1 | PKD2 | FAM155B | FKBP1B | RYR3 | GRIN1 | TRPV2 | OPRM1 | RYR1 | CACNG7 | GRIN2D
RHO GTPASE BINDING%GOMF%GO:0017048	0.0199646	0.648065	-0.356636	-1.37771	7260	131	MYO9B | SPATA13 | FARP1 | ARHGDIA | ARHGEF10L | RCC2 | CYFIP1 | DVL1 | FMNL3 | TIAM1 | KIF3B | ARHGEF2 | ARHGEF4 | WAS | PLEKHG5 | CDC42SE1 | SH3BP1 | EPS8L2 | ITPKA | KALRN | PREX1 | CORO1C | ARHGDIG | DVL2 | DOCK3 | ARHGEF15 | TRIOBP | DVL3 | NOXA1 | PARD6B | ARHGEF1 | SOS1 | PKN1 | WASF1 | CDC42BPB | STRN3 | FARP2

## Sheet: S2
Supplementary Table S2. Expression changes in glucocorticoid-related genes
	Gene ID	Avg-Ctrl	Avg-MDD	s.e.-Ctrl	s.e.-MDD	log2FoldChange	FDR
Glucocorticoid downstream genes (from Ingenuity knowledge base)	LEP	35.1908	3.12599	18.9697	3.12599	-4.20873	0.589108
	NR3C2	1447.21	2258.15	160.855	469.962	0.61476	0.457167
	PCK1	21.9977	68.3249	9.5206	37.6085	1.37587	0.966452
	PTGS2	21.6471	42.5884	12.4481	24.7715	0.755711	0.99329
	CRH	1016.35	741.933	273.858	122.962	-0.488183	0.883388
	NR3C1	1009.5	1053.41	67.237	128.705	0.0779091	0.99329
Glucocorticoid receptor signaling pathway (GO:0042921)	YWHAH	3719.74	3402.52	92.9167	515.85	-0.132159	0.973601
	CALR	2689.13	2122.37	362.598	246.327	-0.342622	0.828147
	NEDD4	139.837	258.008	36.2643	69.7356	0.859939	0.940485
	ARID1A	2657.61	2707.98	245.005	159.442	0.0310596	0.994817
	NR3C1	1009.5	1053.41	67.237	128.705	0.0779091	0.99329
	CRY1	269.366	164.21	46.5457	24.5177	-0.72614	0.832612
	PHB	74.4395	147.394	40.1915	46.6089	1.82236	0.723084
	CLOCK	1250.57	1046.82	160.52	163.995	-0.248132	0.958842
	ARNTL	600.235	681.465	76.1624	73.0792	0.183738	0.981433
	CRY2	1508.58	1504.99	156.908	326.863	-0.00740171	0.999307
	PER1	1005.87	864.473	265.312	201.668	-0.15631	0.99329
	PPP5C	1834.75	1750.34	238.109	277.89	-0.193794	0.958842
	LMO3	1069.78	918.82	238.31	114.037	-0.226232	0.973681
* Undetected genes are excluded.

## Sheet: S3
Supplementary Table S3. Significant CRH-coexpressed genes from CRH+ cell transcriptome data
ENSEMBL_GENE_ID	Gene Symbol	Pearson's r to CRH	p-value
ENSG00000136110	CNMD	0.88282	0.00014248
ENSG00000132329	RAMP1	0.833406	0.000758565
ENSG00000130640	TUBGCP2	0.832699	0.000773811
ENSG00000139631	CSAD	0.828925	0.000859347
ENSG00000231213	PLSCR5	0.828232	0.000875809
ENSG00000148672	GLUD1	0.827558	0.000892045
ENSG00000151014	NOCT	0.82417	0.000977271
ENSG00000171314	PGAM1	0.823258	0.00100125
ENSG00000116922	C1orf109	0.821597	0.00104606
ENSG00000131495	NDUFA2	0.8156	0.00122094
ENSG00000173517	PEAK1	0.811455	0.00135439
ENSG00000173267	SNCG	0.809814	0.0014102
ENSG00000198668	CALM1	0.801465	0.00172205
ENSG00000060762	MPC1	0.794904	0.00200224
ENSG00000106665	CLIP2	0.793819	0.0020517
ENSG00000182782	HCAR2	0.789787	0.00224393
ENSG00000144635	DYNC1LI1	0.788367	0.0023148
ENSG00000152127	MGAT5	0.785043	0.00248734
ENSG00000160877	NACC1	0.77876	0.00284015
ENSG00000177511	ST8SIA3	0.7731	0.00318948
ENSG00000174775	HRAS	0.772306	0.003241
ENSG00000182916	TCEAL7	0.769731	0.00341235
ENSG00000171865	RNASEH1	0.765895	0.00368039
ENSG00000137409	MTCH1	0.763961	0.00382135
ENSG00000153012	LGI2	0.761956	0.00397188
ENSG00000001461	NIPAL3	0.758352	0.00425364
ENSG00000160323	ADAMTS13	0.758341	0.00425447
ENSG00000128228	SDF2L1	0.756363	0.00441544
ENSG00000049167	ERCC8	0.755139	0.00451734
ENSG00000111786	SRSF9	0.752325	0.00475826
ENSG00000040633	PHF23	0.747623	0.00518236
ENSG00000116133	DHCR24	0.744199	0.00550871
ENSG00000135845	PIGC	0.743608	0.00556663
ENSG00000007237	AC005747.1	0.74311	0.00561575
ENSG00000149633	KIAA1755	0.741073	0.00582001
ENSG00000164219	PGGT1B	0.739086	0.00602464
ENSG00000050130	JKAMP	0.738752	0.00605955
ENSG00000153827	TRIP12	0.738636	0.0060717
ENSG00000169627	BOLA2B	0.738282	0.00610893
ENSG00000108861	DUSP3	0.734104	0.00656145
ENSG00000158234	FAIM	0.7318	0.00682156
ENSG00000215790	SLC35E2A	0.730427	0.00698016
ENSG00000155016	CYP2U1	0.728929	0.00715632
ENSG00000125952	MAX	0.728368	0.00722321
ENSG00000108953	YWHAE	0.728124	0.00725237
ENSG00000128944	KNSTRN	0.728015	0.00726553
ENSG00000167272	POP5	0.725221	0.00760685
ENSG00000144057	ST6GAL2	0.721351	0.00809931
ENSG00000076356	PLXNA2	0.721195	0.00811965
ENSG00000162409	PRKAA2	0.71858	0.00846628
ENSG00000196381	ZNF781	0.715982	0.00882158
ENSG00000116147	TNR	0.715757	0.00885291
ENSG00000148053	NTRK2	0.714678	0.00900398
ENSG00000100038	TOP3B	0.713882	0.00911675
ENSG00000186222	BLOC1S4	0.713651	0.00914974
ENSG00000131437	KIF3A	0.71355	0.00916416
ENSG00000107954	NEURL1	0.711525	0.00945674
ENSG00000101901	ALG13	0.7108	0.00956334
ENSG00000089289	IGBP1	0.709686	0.00972861
ENSG00000171791	BCL2	0.708563	0.00989738
ENSG00000197119	SLC25A29	0.706754	0.010174
ENSG00000095015	MAP3K1	0.705973	0.010295
ENSG00000198964	SGMS1	0.702731	0.0108095
ENSG00000134265	NAPG	0.701161	0.0110653
ENSG00000273079	GRIN2B	0.700542	0.0111674
ENSG00000103769	RAB11A	0.699881	0.0112772
ENSG00000077380	DYNC1I2	0.698753	0.0114663
ENSG00000172264	MACROD2	0.697239	0.0117241
ENSG00000143363	PRUNE1	0.69656	0.011841
ENSG00000143153	ATP1B1	0.696344	0.0118783
ENSG00000145721	LIX1	0.695327	0.0120556
ENSG00000172717	FAM71D	0.695278	0.0120641
ENSG00000128016	ZFP36	0.694886	0.0121329
ENSG00000233232	NPIPB7	0.693937	0.0123008
ENSG00000146352	CLVS2	0.692901	0.0124861
ENSG00000121741	ZMYM2	0.69084	0.0128607
ENSG00000048540	LMO3	0.690628	0.0128997
ENSG00000141741	MIEN1	0.689011	0.0132
ENSG00000118418	HMGN3	0.685106	0.0139466
ENSG00000157017	GHRL	0.684534	0.0140587
ENSG00000128604	IRF5	0.684479	0.0140694
ENSG00000102882	MAPK3	0.682311	0.0144999
ENSG00000146966	DENND2A	0.682182	0.0145257
ENSG00000078053	AMPH	0.681788	0.0146052
ENSG00000164970	FAM219A	0.681159	0.0147326
ENSG00000171124	FUT3	0.680716	0.0148227
ENSG00000005812	FBXL3	0.680333	0.0149011
ENSG00000167191	GPRC5B	0.678565	0.0152666
ENSG00000165555	NOXRED1	0.677373	0.0155166
ENSG00000261115	TMEM178B	0.677207	0.0155517
ENSG00000111731	C2CD5	0.676843	0.0156289
ENSG00000108468	CBX1	0.676108	0.0157854
ENSG00000070495	JMJD6	0.674411	0.0161511
ENSG00000050393	MCUR1	0.672185	0.0166403
ENSG00000162639	HENMT1	0.669711	0.0171968
ENSG00000004142	POLDIP2	0.668922	0.0173771
ENSG00000004961	HCCS	0.668253	0.0175312
ENSG00000164070	HSPA4L	0.665335	0.0182144
ENSG00000116157	GPX7	0.665003	0.0182934
ENSG00000023902	PLEKHO1	0.664752	0.0183531
ENSG00000134452	FBH1	0.664213	0.0184821
ENSG00000165527	ARF6	0.663812	0.0185785
ENSG00000131446	MGAT1	0.661823	0.0190624
ENSG00000142188	TMEM50B	0.661638	0.0191077
ENSG00000162745	OLFML2B	0.661378	0.0191717
ENSG00000161513	FDXR	0.660992	0.0192671
ENSG00000133111	RFXAP	0.659976	0.0195197
ENSG00000277157	H4C4	0.659206	0.0197126
ENSG00000124574	ABCC10	0.657296	0.0201974
ENSG00000072609	CHFR	0.657067	0.0202562
ENSG00000214029	ZNF891	0.656998	0.0202738
ENSG00000162736	NCSTN	0.656701	0.0203502
ENSG00000149506	ZP1	0.656256	0.020465
ENSG00000123360	PDE1B	0.655929	0.0205497
ENSG00000168672	LRATD2	0.655823	0.0205771
ENSG00000163884	KLF15	0.655233	0.0207307
ENSG00000274226	TBC1D3H	0.655036	0.0207824
ENSG00000158941	CCAR2	0.652828	0.0213655
ENSG00000152620	NADK2	0.652162	0.0215438
ENSG00000184517	ZFP1	0.651921	0.0216084
ENSG00000184216	IRAK1	0.651784	0.0216453
ENSG00000225663	MCRIP1	0.65176	0.0216518
ENSG00000138028	CGREF1	0.651536	0.0217123
ENSG00000165443	PHYHIPL	0.651041	0.0218462
ENSG00000198853	RUSC2	0.65095	0.0218707
ENSG00000155858	LSM11	0.650316	0.0220433
ENSG00000162298	SYVN1	0.649567	0.0222486
ENSG00000206579	XKR4	0.649497	0.0222677
ENSG00000149658	YTHDF1	0.648787	0.0224637
ENSG00000119965	C10orf88	0.647699	0.0227662
ENSG00000073921	PICALM	0.647331	0.022869
ENSG00000124733	MEA1	0.646551	0.0230885
ENSG00000105866	SP4	0.645752	0.0233148
ENSG00000068354	TBC1D25	0.645044	0.0235168
ENSG00000167460	TPM4	0.644145	0.0237751
ENSG00000105701	FKBP8	0.642987	0.0241106
ENSG00000116793	PHTF1	0.642465	0.0242631
ENSG00000204922	UQCC3	0.641872	0.024437
ENSG00000076706	MCAM	0.640686	0.0247878
ENSG00000052795	FNIP2	0.640191	0.0249354
ENSG00000198740	ZNF652	0.640062	0.0249738
ENSG00000170791	CHCHD7	0.639723	0.0250752
ENSG00000144619	CNTN4	0.638954	0.0253064
ENSG00000183454	GRIN2A	0.638936	0.0253121
ENSG00000110880	CORO1C	0.638503	0.0254429
ENSG00000162636	FAM102B	0.63842	0.0254679
ENSG00000124535	WRNIP1	0.638405	0.0254725
ENSG00000119969	HELLS	0.637544	0.0257346
ENSG00000188385	JAKMIP3	0.636347	0.026102
ENSG00000170500	LONRF2	0.634165	0.0267818
ENSG00000169018	FEM1B	0.633705	0.0269267
ENSG00000144771	LRTM1	0.633576	0.0269672
ENSG00000197136	PCNX3	0.633555	0.026974
ENSG00000067798	NAV3	0.633428	0.0270139
ENSG00000173674	EIF1AX	0.633406	0.0270211
ENSG00000087053	MTMR2	0.631984	0.0274737
ENSG00000149428	HYOU1	0.631549	0.027613
ENSG00000064995	TAF11	0.631316	0.0276883
ENSG00000163412	EIF4E3	0.631164	0.0277372
ENSG00000106236	NPTX2	0.63107	0.0277675
ENSG00000128928	IVD	0.630016	0.0281089
ENSG00000105568	PPP2R1A	0.629474	0.0282858
ENSG00000176095	IP6K1	0.62848	0.0286122
ENSG00000138835	RGS3	0.626891	0.0291396
ENSG00000019505	SYT13	0.626357	0.0293186
ENSG00000125817	CENPB	0.626153	0.0293871
ENSG00000179010	MRFAP1	0.625999	0.0294389
ENSG00000258674	AC011448.1	0.625544	0.0295924
ENSG00000131650	KREMEN2	0.625508	0.0296045
ENSG00000136261	BZW2	0.625297	0.0296759
ENSG00000147421	HMBOX1	0.625254	0.0296902
ENSG00000277150	F8A3	0.625037	0.0297638
ENSG00000147100	SLC16A2	0.624748	0.0298619
ENSG00000185753	CXorf38	0.623495	0.0302904
ENSG00000165879	FRAT1	0.62327	0.0303675
ENSG00000140968	IRF8	0.622563	0.0306117
ENSG00000136813	ECPAS	0.622445	0.0306525
ENSG00000109756	RAPGEF2	0.622326	0.0306938
ENSG00000125505	MBOAT7	0.62129	0.0310547
ENSG00000100852	ARHGAP5	0.62091	0.0311878
ENSG00000065609	SNAP91	0.620886	0.0311961
ENSG00000196683	TOMM7	0.620459	0.0313462
ENSG00000149599	DUSP15	0.620416	0.0313613
ENSG00000144852	NR1I2	0.619805	0.0315773
ENSG00000101460	MAP1LC3A	0.618624	0.031997
ENSG00000060237	WNK1	0.618623	0.0319975
ENSG00000120675	DNAJC15	0.618532	0.03203
ENSG00000083312	TNPO1	0.618198	0.0321498
ENSG00000113810	SMC4	0.618091	0.0321882
ENSG00000278817	AC007325.4	0.618053	0.0322018
ENSG00000185085	INTS5	0.617879	0.0322641
ENSG00000140280	LYSMD2	0.617679	0.0323362
ENSG00000168246	UBTD2	0.617407	0.0324342
ENSG00000108107	RPL28	0.617287	0.0324775
ENSG00000163069	SGCB	0.616579	0.0327339
ENSG00000151952	TMEM132D	0.616255	0.0328518
ENSG00000162757	C1orf74	0.615574	0.0331005
ENSG00000105894	PTN	0.614666	0.0334343
ENSG00000089199	CHGB	0.614422	0.0335243
ENSG00000134769	DTNA	0.613777	0.0337632
ENSG00000122481	RWDD3	0.613591	0.0338324
ENSG00000145362	ANK2	0.613186	0.0339831
ENSG00000041357	PSMA4	0.612926	0.0340803
ENSG00000086061	DNAJA1	0.612823	0.0341189
ENSG00000007306	CEACAM7	0.612775	0.0341368
ENSG00000104866	PPP1R37	0.612708	0.0341619
ENSG00000180929	GPR62	0.612459	0.0342551
ENSG00000105321	CCDC9	0.611842	0.0344873
ENSG00000135968	GCC2	0.61012	0.035141
ENSG00000013293	SLC7A14	0.609942	0.0352092
ENSG00000182871	COL18A1	0.609729	0.0352908
ENSG00000111640	GAPDH	0.609573	0.0353505
ENSG00000165637	VDAC2	0.609427	0.0354066
ENSG00000186193	SAPCD2	0.609202	0.0354929
ENSG00000084092	NOA1	0.609096	0.0355341
ENSG00000186812	ZNF397	0.608818	0.0356412
ENSG00000152056	AP1S3	0.607892	0.0359999
ENSG00000163281	GNPDA2	0.606335	0.0366091
ENSG00000167705	RILP	0.606289	0.0366269
ENSG00000148297	MED22	0.606174	0.0366724
ENSG00000123178	SPRYD7	0.603811	0.0376116
ENSG00000123575	FAM199X	0.603663	0.0376711
ENSG00000034713	GABARAPL2	0.603028	0.0379267
ENSG00000196878	LAMB3	0.602004	0.0383417
ENSG00000103657	HERC1	0.601627	0.0384951
ENSG00000108840	HDAC5	0.601612	0.0385013
ENSG00000134287	ARF3	0.601521	0.0385385
ENSG00000164715	LMTK2	0.600807	0.0388305
ENSG00000177879	AP3S1	0.600605	0.0389137
ENSG00000173826	KCNH6	0.600596	0.0389173
ENSG00000163701	IL17RE	0.600502	0.0389562
ENSG00000072952	MRVI1	0.600298	0.03904
ENSG00000099889	ARVCF	0.599374	0.0394221
ENSG00000166562	SEC11C	0.599037	0.039562
ENSG00000182674	KCNB2	0.598111	0.0399482
ENSG00000160551	TAOK1	0.598019	0.0399868
ENSG00000097021	ACOT7	0.597536	0.0401894
ENSG00000077097	TOP2B	0.597098	0.040374
ENSG00000205726	ITSN1	0.597012	0.0404105
ENSG00000105329	TGFB1	0.596829	0.0404877
ENSG00000105176	URI1	0.5968	0.0405
ENSG00000099821	POLRMT	0.596759	0.0405173
ENSG00000152503	TRIM36	0.596361	0.040686
ENSG00000140506	LMAN1L	0.596172	0.0407661
ENSG00000100650	SRSF5	0.596066	0.0408112
ENSG00000176720	BOK	0.595474	0.0410635
ENSG00000125991	ERGIC3	0.595426	0.041084
ENSG00000186442	KRT3	0.594772	0.0413639
ENSG00000135094	SDS	0.593561	0.0418862
ENSG00000149218	ENDOD1	0.593197	0.0420438
ENSG00000087191	PSMC5	0.592747	0.0422398
ENSG00000187815	ZFP69	0.592651	0.0422817
ENSG00000174106	LEMD3	0.592645	0.042284
ENSG00000186334	SLC36A3	0.592584	0.0423109
ENSG00000066777	ARFGEF1	0.592375	0.0424018
ENSG00000089157	RPLP0	0.592278	0.0424443
ENSG00000186472	PCLO	0.592117	0.0425146
ENSG00000160408	ST6GALNAC6	0.591974	0.0425776
ENSG00000143434	SEMA6C	0.591888	0.042615
ENSG00000092439	TRPM7	0.591705	0.0426953
ENSG00000078549	ADCYAP1R1	0.591655	0.0427171
ENSG00000132432	SEC61G	0.59165	0.0427195
ENSG00000012061	ERCC1	0.590602	0.0431815
ENSG00000158292	GPR153	0.589019	0.043886
ENSG00000117592	PRDX6	0.588651	0.0440511
ENSG00000138685	FGF2	0.588427	0.0441514
ENSG00000113811	SELENOK	0.586551	0.0450005
ENSG00000171385	KCND3	0.586171	0.0451742
ENSG00000150938	CRIM1	0.585923	0.0452873
ENSG00000120251	GRIA2	0.585728	0.0453768
ENSG00000145349	CAMK2D	0.585726	0.0453778
ENSG00000111371	SLC38A1	0.585447	0.0455055
ENSG00000112335	SNX3	0.585258	0.0455923
ENSG00000100429	HDAC10	0.583083	0.0466004
ENSG00000176386	CDC26	0.582726	0.0467673
ENSG00000096384	HSP90AB1	0.582152	0.0470366
ENSG00000184672	RALYL	0.581847	0.0471801
ENSG00000143390	RFX5	0.581369	0.0474055
ENSG00000118432	CNR1	0.581184	0.047493
ENSG00000168040	FADD	0.580647	0.047748
ENSG00000156515	HK1	0.580393	0.0478685
ENSG00000165832	TRUB1	0.580376	0.0478767
ENSG00000214140	PRCD	0.580227	0.0479476
ENSG00000126010	GRPR	0.57998	0.0480655
ENSG00000174405	LIG4	0.57992	0.0480943
ENSG00000135297	MTO1	0.578588	0.0487333
ENSG00000008838	MED24	0.578147	0.0489461
ENSG00000070614	NDST1	0.57791	0.0490605
ENSG00000260916	CCPG1	0.576861	0.0495704
ENSG00000139714	MORN3	0.576806	0.0495974
ENSG00000127533	F2RL3	0.576411	0.0497902
ENSG00000158270	COLEC12	0.576245	0.0498717

## Sheet: S4
Supplementary Table S4. Genes positively correlated with CRH in the anterior cingulate cortex (bulk tissue) of control subjects and MDD-associated changes in CRH correlation.
		Control (n=16)		MDD (n=16)
	Gene Symbol	r to CRH	p-value	r to CRH	p-value	r change
Correlation-increase	PNOC	0.570886	0.0192747	0.753272	0.000567791	0.182386
	SLC24A3	0.580113	0.016949	0.678265	0.00326796	0.0981525
	SST	0.59657	0.0133462	0.693923	0.0023695	0.0973535
	CUX2	0.598909	0.0128869	0.668265	0.00397297	0.069356
	FREM3	0.554888	0.0238819	0.618088	0.0095699	0.0632005
	DOK6	0.612132	0.0105181	0.668897	0.00392511	0.0567648
	ARL4C	0.552366	0.0246788	0.601659	0.0123628	0.0492929
	SCG2	0.614585	0.0101191	0.656455	0.00495781	0.04187
Correlation-no change	RGS17	0.574332	0.0183791	0.572975	0.0187278	-0.00135689
	CORT	0.580321	0.0168992	0.577215	0.0176546	-0.00310559
Correlation-decrease	PTS	0.632398	0.00756587	0.628851	0.00802832	-0.00354673
	RPL26L1	0.571277	0.0191713	0.550953	0.0251344	-0.0203247
	TUB	0.581278	0.0166716	0.556387	0.0234176	-0.024891
	PLCH2	0.717162	0.0014141	0.683344	0.00295068	-0.0338178
	GAD1	0.593515	0.013965	0.556155	0.0234889	-0.0373599
	MORN2	0.569269	0.0197064	0.521213	0.0362892	-0.048056
	NETO2	0.724337	0.00119324	0.676195	0.00340495	-0.0481424
	TUSC2	0.598955	0.0128781	0.549518	0.0256033	-0.0494368
	HPCAL4	0.604707	0.0118018	0.551377	0.0249969	-0.0533292
	ANKRD9	0.57612	0.0179271	0.522013	0.0359477	-0.0541076
	ENSA	0.569981	0.0195153	0.500207	0.0461635	-0.0697744
	TRIB2	0.613116	0.0103566	0.542714	0.0279186	-0.0704017
	STK11	0.568065	0.0200327	0.496135	0.0482876	-0.0719302
	KIAA1644	0.603642	0.0119956	0.524663	0.0348331	-0.0789791
	CCK	0.648897	0.00568431	0.566127	0.0205665	-0.0827693
	CCDC86	0.633048	0.00748338	0.549999	0.0254452	-0.0830489
	POLR2C	0.596168	0.0134264	0.503486	0.0445042	-0.0926823
	RABL5	0.57008	0.0194889	0.473768	0.0612655	-0.0963123
	ANKRD39	0.645575	0.00602929	0.546869	0.0264867	-0.0987067
	HOMER1	0.556071	0.0235147	0.451599	0.0764714	-0.104473
	DDX25	0.550261	0.0253598	0.443982	0.082271	-0.106279
	PWWP2B	0.589703	0.0147684	0.482895	0.0556953	-0.106808
	SLC32A1	0.637951	0.00688443	0.528157	0.0334034	-0.109794
	NDUFB2	0.606959	0.0114001	0.489584	0.0518558	-0.117376
	AKTIP	0.567815	0.0201011	0.447774	0.079346	-0.120041
	TMEM126A	0.561208	0.0219709	0.439716	0.0856529	-0.121492
	RIMBP2	0.791074	0.000181447	0.665945	0.00415284	-0.125129
	EGR3	0.697375	0.0022014	0.566864	0.0203622	-0.13051
	WSB2	0.629458	0.00794767	0.4969	0.0478831	-0.132558
	RTN4RL1	0.598567	0.0129533	0.464397	0.0673968	-0.13417
	USMG5	0.567116	0.0202927	0.427607	0.0957885	-0.139509
	PDE6D	0.590456	0.0146069	0.450455	0.077323	-0.140001
	FGF13	0.56713	0.0202889	0.420286	0.102311	-0.146844
	UQCR	0.601287	0.0124327	0.450394	0.0773687	-0.150894
	GLIPR1	0.55536	0.0237349	0.401681	0.120268	-0.153679
	SLC25A25	0.569733	0.0195819	0.413686	0.108452	-0.156047
	FLJ42709	0.637116	0.00698364	0.477351	0.0590326	-0.159765
	TMEM9	0.563838	0.0212113	0.40323	0.118696	-0.160608
	XYLT1	0.582799	0.0163145	0.421499	0.101209	-0.161301
	COX17	0.597008	0.0132592	0.435261	0.0892885	-0.161747
	RNF44	0.621191	0.00910336	0.458852	0.0712271	-0.16234
	CCT2	0.552522	0.0246291	0.387956	0.134832	-0.164566
	ARX	0.671529	0.00373058	0.506421	0.0430563	-0.165108
	CCDC85A	0.553979	0.0241667	0.384985	0.138134	-0.168994
	B4GALT3	0.654023	0.00518293	0.479214	0.057895	-0.174809
	NEUROD2	0.574434	0.0183529	0.398873	0.123156	-0.175561
	CHCHD6	0.558068	0.0229051	0.378485	0.145551	-0.179583
	HIVEP2	0.615057	0.0100436	0.421181	0.101497	-0.193877
	SAPS2	0.564185	0.0211126	0.364069	0.162944	-0.200116
	SLC1A1	0.595772	0.0135058	0.391297	0.131182	-0.204475
	LRRC4	0.681061	0.00309007	0.474542	0.0607784	-0.20652
	MRPS10	0.56929	0.0197008	0.359791	0.168358	-0.209499
	C5ORF13	0.574691	0.0182876	0.364521	0.162378	-0.21017
	CDC7	0.629469	0.00794612	0.413508	0.10862	-0.215961
	SERPINF1	0.601769	0.0123424	0.384598	0.138569	-0.21717
	FAM98C	0.58815	0.0151059	0.370738	0.154735	-0.217412
	NDUFAB1	0.612744	0.0104173	0.393051	0.129293	-0.219694
	RPL36AL	0.630734	0.00778008	0.405587	0.116331	-0.225147
	TOPBP1	0.563731	0.0212418	0.336235	0.200289	-0.227496
	GABRA5	0.552614	0.0245996	0.316353	0.23007	-0.236262
	ARRB2	0.619969	0.00928497	0.382242	0.141232	-0.237727
	GLRX	0.651877	0.0053883	0.412527	0.109556	-0.239351
	CORO1A	0.580504	0.0168555	0.336823	0.199448	-0.243681
	ATP5O	0.63712	0.00698321	0.390823	0.131695	-0.246297
	PACSIN1	0.568266	0.019978	0.321805	0.221643	-0.246461
	SLC35B1	0.569458	0.0196555	0.315174	0.231918	-0.254285
	SDF2L1	0.575946	0.0179706	0.321184	0.222594	-0.254763
	COX8A	0.632917	0.00749996	0.378026	0.146085	-0.254891
	POLG	0.680958	0.00309652	0.424893	0.0981708	-0.256064
	PRAF2	0.627378	0.00822679	0.370027	0.155597	-0.257352
	CWC15	0.577287	0.0176369	0.31391	0.233909	-0.263377
	VPS37D	0.551027	0.0251104	0.28678	0.279213	-0.264247
	ZCCHC12	0.556233	0.0234649	0.29049	0.272729	-0.265743
	CREBL2	0.551682	0.0248985	0.285258	0.281899	-0.266425
	MRPL51	0.556499	0.023383	0.28281	0.28625	-0.273689
	SNRPA1	0.596943	0.0132721	0.316732	0.229478	-0.280211
	STOML2	0.614611	0.0101149	0.330111	0.209185	-0.2845
	JUNB	0.595285	0.0136039	0.310728	0.23897	-0.284557
	ARC	0.594656	0.0137313	0.309326	0.24122	-0.28533
	PDK2	0.614755	0.0100918	0.320846	0.223111	-0.293909
	ATG4B	0.681062	0.00309005	0.387057	0.135825	-0.294004
	NDUFA4	0.63056	0.00780282	0.335716	0.201034	-0.294844
	EPB41L4B	0.631278	0.00770953	0.335827	0.200874	-0.295451
	BAD	0.641539	0.0064708	0.345498	0.187303	-0.296041
	TTC7B	0.599114	0.0128472	0.299028	0.258155	-0.300086
	TUBG1	0.582825	0.0163086	0.274202	0.301869	-0.308623
	C7ORF44	0.603086	0.0120977	0.293865	0.26691	-0.309221
	C12ORF47	0.722053	0.00126023	0.411528	0.110514	-0.310526
	RPL17	0.612988	0.0103774	0.30205	0.253113	-0.310938
	BEX5	0.572832	0.0187649	0.256687	0.335147	-0.316145
	ZNF385D	0.563813	0.0212183	0.243743	0.361011	-0.32007
	C14ORF2	0.551955	0.0248107	0.230922	0.387679	-0.321033
	EFNA3	0.585978	0.0155879	0.258559	0.331495	-0.327419
	DUSP14	0.648761	0.00569811	0.318342	0.226973	-0.330419
	DDX54	0.578988	0.0172203	0.245365	0.357711	-0.333622
	TYW1	0.606644	0.0114556	0.271957	0.306023	-0.334687
	DAP3	0.561983	0.021745	0.223279	0.404061	-0.338704
	RNF150	0.561859	0.021781	0.222316	0.40615	-0.339543
	NRSN1	0.563798	0.0212226	0.222197	0.406408	-0.341601
	EIF2S2	0.571334	0.0191563	0.229397	0.390918	-0.341937
	SNCA	0.56704	0.0203136	0.224043	0.402407	-0.342997
	ADK	0.648439	0.00573093	0.301509	0.25401	-0.346929
	FAM149A	0.734954	0.000918887	0.3869	0.136	-0.348054
	RLBP1L1	0.651598	0.0054155	0.303204	0.251202	-0.348394
	NR4A2	0.571585	0.0190904	0.218885	0.413641	-0.3527
	TIMM8B	0.57193	0.019	0.218776	0.413881	-0.353154
	DRD1	0.562851	0.0214938	0.206956	0.440233	-0.355896
	RALB	0.566457	0.0204749	0.209662	0.434125	-0.356795
	FJX1	0.681391	0.00306964	0.321036	0.22282	-0.360355
	SLC25A5	0.693024	0.00241496	0.33219	0.206137	-0.360834
	HBXIP	0.557483	0.0230825	0.194271	0.469422	-0.363212
	AZIN1	0.735302	0.000910865	0.371114	0.15428	-0.364187
	CYHR1	0.593708	0.0139253	0.227769	0.394394	-0.36594
	DNAJA4	0.624683	0.00860008	0.255797	0.33689	-0.368886
	RND1	0.559432	0.0224956	0.187183	0.486129	-0.372249
	LINGO1	0.672341	0.0036722	0.298496	0.259049	-0.373845
	VDAC1	0.59308	0.014055	0.216356	0.419206	-0.376723
	IGSF3	0.57501	0.0182066	0.19608	0.465203	-0.37893
	EGR2	0.699119	0.00212018	0.319232	0.225595	-0.379887
	CDC42SE2	0.560416	0.0222037	0.173911	0.518153	-0.386505
	METTL9	0.592665	0.0141413	0.205306	0.443976	-0.387358
	PKIG	0.642633	0.00634863	0.255256	0.337952	-0.387377
	TMEM85	0.597121	0.0132369	0.20608	0.442218	-0.391041
	PMS2L3	0.61838	0.00952523	0.224876	0.400608	-0.393504
	ZNF511	0.579788	0.017027	0.185714	0.489627	-0.394074
	DCTN3	0.601222	0.0124451	0.198899	0.458666	-0.402323
	DUSP4	0.678177	0.00327373	0.2733	0.303533	-0.404876
	PER2	0.588974	0.0149262	0.178732	0.506412	-0.410242
	FAM131A	0.714445	0.001506	0.295889	0.263456	-0.418556
	DSN1	0.57841	0.017361	0.155363	0.564438	-0.423047
	MED10	0.602665	0.0121755	0.178469	0.507048	-0.424195
	PFN2	0.622462	0.00891752	0.198119	0.46047	-0.424343
	ZNF263	0.58107	0.0167208	0.149904	0.578384	-0.431166
	ZFAND2B	0.574689	0.0182882	0.141989	0.598852	-0.4327
	DR1	0.619566	0.0093455	0.184581	0.492334	-0.434985
	VAC14	0.608011	0.0112162	0.172849	0.520755	-0.435162
	SLN	0.630374	0.00782711	0.186744	0.487174	-0.44363
	ELAC2	0.636767	0.00702544	0.187298	0.485855	-0.449469
	GJD3	0.607503	0.0113048	0.157417	0.559228	-0.450086
	PAIP2	0.639472	0.00670664	0.186672	0.487346	-0.4528
	PRPS2	0.658951	0.00473491	0.202881	0.449508	-0.45607
	GLTPD1	0.5739	0.0184895	0.110133	0.68394	-0.463767
	TCEB1	0.582475	0.0163902	0.114691	0.671519	-0.467784
	KLF16	0.604898	0.0117673	0.128636	0.634011	-0.476262
	NT5E	0.637035	0.00699332	0.148848	0.581098	-0.488187
	WDR34	0.59696	0.0132686	0.107985	0.689818	-0.488975
	GLOD4	0.582126	0.0164718	0.0829264	0.759551	-0.4992
	CHST2	0.570649	0.0193375	0.0638002	0.813983	-0.506849
	TADA3L	0.642599	0.00635245	0.130687	0.62856	-0.511912
	NDUFAF2	0.635235	0.00721138	0.120791	0.655018	-0.514444
	ZNHIT3	0.655175	0.00507527	0.140366	0.603083	-0.514809
	SERGEF	0.576651	0.0177947	0.0599192	0.825133	-0.516731
	SFRS2	0.614407	0.0101476	0.0970297	0.720057	-0.517378
	PSMA4	0.558323	0.022828	0.040281	0.881987	-0.518042
	GPKOW	0.608045	0.0112104	0.0814781	0.76364	-0.526567
	DAPK3	0.649171	0.00565659	0.122479	0.650476	-0.526692
	TPPP	0.56541	0.0207669	0.027868	0.918217	-0.537542
	SEC63	0.632068	0.00760791	0.0917586	0.734747	-0.54031
	ANAPC11	0.795135	0.000158283	0.243895	0.360703	-0.55124
	CCDC106	0.686357	0.00277461	0.124609	0.644763	-0.561748
	DUSP12	0.842714	2.43064e-05	0.271928	0.306076	-0.570786
	ZNF331	0.616436	0.00982584	0.0428919	0.874392	-0.573545
	EGR4	0.772979	0.000322	0.183252	0.495515	-0.589726
	ACBD6	0.613352	0.0103181	0.0122133	0.964114	-0.601139
	SPATA20	0.565718	0.0206807	-0.0565918	0.834717	-0.62231
	GPC6	0.555659	0.0236423	-0.0796392	0.76884	-0.635298
	RNF2	0.581061	0.0167229	-0.070785	0.794	-0.651846
	UCHL3	0.573248	0.0186572	-0.0817611	0.76284	-0.655009
	RTN4IP1	0.648796	0.00569455	-0.00878919	0.974171	-0.657585
	DHDH	0.56036	0.0222203	-0.114382	0.672358	-0.674742
	INSM1	0.595447	0.0135711	-0.0799372	0.767996	-0.675384
	UBL5	0.660173	0.0046288	-0.0290721	0.914695	-0.689245
	EGR1	0.667959	0.00399631	-0.028678	0.915848	-0.696637
	IER3IP1	0.809824	9.39969e-05	0.10812	0.68945	-0.701704
	KRTCAP2	0.571902	0.0190071	-0.154911	0.565588	-0.726813
	TNRC6C	0.56929	0.0197009	-0.218866	0.413682	-0.788156
	RPAIN	0.712881	0.00156108	-0.0941815	0.727984	-0.807062
	PPP1R3F	0.607069	0.0113808	-0.206504	0.441256	-0.813573
	C4ORF27	0.556365	0.0234242	-0.324481	0.217579	-0.880846
	ACPL2	0.713926	0.00152408	-0.272764	0.304526	-0.98669

## Sheet: S5
Supplementary Table S5. Sets of GO terms enriched in CRH-coexpressed genes in human anterior cingulate cortex.
Group name	Group PValue	Group PValue Corrected with Bonferroni step down	GOID	GOTerm	Ontology Source	Term PValue	Term PValue Corrected with Bonferroni step down	GOLevels	% Associated Genes	Nr. Genes	Associated Genes Found
multicellular organismal response to stress	3.38424e-06	5.41479e-05	GO:0033555	multicellular organismal response to stress	GO_BiologicalProcess-EBI-UniProt-GOA-ACAP-ARAP_08.05.2020_00h00	0.000135564	0.00772716	[2, 3]	7.22892	6	[CCK, DRD1, GABRA5, NEUROD2, NR4A2, VDAC1]
	3.38424e-06	5.41479e-05	GO:0097366	response to bronchodilator	GO_BiologicalProcess-EBI-UniProt-GOA-ACAP-ARAP_08.05.2020_00h00	0.0200508	0.140355	[4]	4.91803	3	[DRD1, NR4A2, RGS17]
	3.38424e-06	5.41479e-05	GO:0001504	neurotransmitter uptake	GO_BiologicalProcess-EBI-UniProt-GOA-ACAP-ARAP_08.05.2020_00h00	0.00146892	0.0675705	[4, 5]	7.69231	4	[DRD1, PER2, SLC1A1, SNCA]
	3.38424e-06	5.41479e-05	GO:0001975	response to amphetamine	GO_BiologicalProcess-EBI-UniProt-GOA-ACAP-ARAP_08.05.2020_00h00	0.00550208	0.148556	[4, 5, 6]	7.89474	3	[DRD1, NR4A2, RGS17]
	3.38424e-06	5.41479e-05	GO:0006584	catecholamine metabolic process	GO_BiologicalProcess-EBI-UniProt-GOA-ACAP-ARAP_08.05.2020_00h00	0.00220321	0.094738	[4, 6]	6.89655	4	[DRD1, INSM1, NR4A2, SNCA]
	3.38424e-06	5.41479e-05	GO:0009712	catechol-containing compound metabolic process	GO_BiologicalProcess-EBI-UniProt-GOA-ACAP-ARAP_08.05.2020_00h00	0.00220321	0.094738	[5]	6.89655	4	[DRD1, INSM1, NR4A2, SNCA]
	3.38424e-06	5.41479e-05	GO:0014075	response to amine	GO_BiologicalProcess-EBI-UniProt-GOA-ACAP-ARAP_08.05.2020_00h00	0.0167522	0.15077	[5]	5.26316	3	[DRD1, NR4A2, RGS17]
	3.38424e-06	5.41479e-05	GO:0033238	regulation of cellular amine metabolic process	GO_BiologicalProcess-EBI-UniProt-GOA-ACAP-ARAP_08.05.2020_00h00	0.00899498	0.1799	[4, 5, 6]	4.65116	4	[AZIN1, DRD1, NR4A2, PSMA4]
	3.38424e-06	5.41479e-05	GO:0046189	phenol-containing compound biosynthetic process	GO_BiologicalProcess-EBI-UniProt-GOA-ACAP-ARAP_08.05.2020_00h00	0.0137838	0.179189	[5]	5.66038	3	[INSM1, NR4A2, SNCA]
	3.38424e-06	5.41479e-05	GO:0051580	regulation of neurotransmitter uptake	GO_BiologicalProcess-EBI-UniProt-GOA-ACAP-ARAP_08.05.2020_00h00	0.00145419	0.0683467	[4, 5, 6]	12.5	3	[DRD1, PER2, SNCA]
	3.38424e-06	5.41479e-05	GO:0098810	neurotransmitter reuptake	GO_BiologicalProcess-EBI-UniProt-GOA-ACAP-ARAP_08.05.2020_00h00	0.00253595	0.103974	[4, 5, 6]	10.3448	3	[DRD1, PER2, SNCA]
	3.38424e-06	5.41479e-05	GO:0042417	dopamine metabolic process	GO_BiologicalProcess-EBI-UniProt-GOA-ACAP-ARAP_08.05.2020_00h00	0.0068105	0.156641	[4, 5, 7]	7.31707	3	[DRD1, NR4A2, SNCA]
	3.38424e-06	5.41479e-05	GO:0007212	dopamine receptor signaling pathway	GO_BiologicalProcess-EBI-UniProt-GOA-ACAP-ARAP_08.05.2020_00h00	0.0111416	0.167125	[3, 4, 5, 6, 7, 8, 9]	6.12245	3	[ARRB2, DRD1, KLF16]
	3.38424e-06	5.41479e-05	GO:0009713	catechol-containing compound biosynthetic process	GO_BiologicalProcess-EBI-UniProt-GOA-ACAP-ARAP_08.05.2020_00h00	0.00145419	0.0683467	[6]	12.5	3	[INSM1, NR4A2, SNCA]
	3.38424e-06	5.41479e-05	GO:0042423	catecholamine biosynthetic process	GO_BiologicalProcess-EBI-UniProt-GOA-ACAP-ARAP_08.05.2020_00h00	0.00145419	0.0683467	[5, 7]	12.5	3	[INSM1, NR4A2, SNCA]
	3.38424e-06	5.41479e-05	GO:0003333	amino acid transmembrane transport	GO_BiologicalProcess-EBI-UniProt-GOA-ACAP-ARAP_08.05.2020_00h00	0.00335493	0.127487	[5, 6, 7, 8, 9]	4.71698	5	[NR4A2, PER2, PRAF2, SLC1A1, SLC32A1]
	3.38424e-06	5.41479e-05	GO:0032225	regulation of synaptic transmission, dopaminergic	GO_BiologicalProcess-EBI-UniProt-GOA-ACAP-ARAP_08.05.2020_00h00	0.00042533	0.0221172	[5, 6, 7, 8, 9]	18.75	3	[ARRB2, DRD1, SNCA]
	3.38424e-06	5.41479e-05	GO:0001963	synaptic transmission, dopaminergic	GO_BiologicalProcess-EBI-UniProt-GOA-ACAP-ARAP_08.05.2020_00h00	0.00337169	0.124753	[7, 8]	9.375	3	[ARRB2, DRD1, SNCA]
	3.38424e-06	5.41479e-05	GO:0015813	L-glutamate transmembrane transport	GO_BiologicalProcess-EBI-UniProt-GOA-ACAP-ARAP_08.05.2020_00h00	0.00184231	0.0829041	[4, 5, 6, 7, 8, 9, 10, 11]	11.5385	3	[PER2, PRAF2, SLC1A1]
	3.38424e-06	5.41479e-05	GO:0015800	acidic amino acid transport	GO_BiologicalProcess-EBI-UniProt-GOA-ACAP-ARAP_08.05.2020_00h00	0.00829231	0.182431	[6, 8, 9]	4.7619	4	[CCK, PER2, PRAF2, SLC1A1]
	3.38424e-06	5.41479e-05	GO:0015807	L-amino acid transport	GO_BiologicalProcess-EBI-UniProt-GOA-ACAP-ARAP_08.05.2020_00h00	0.00669573	0.160698	[6, 8, 9]	5.06329	4	[PER2, PRAF2, SLC1A1, SLC32A1]
	3.38424e-06	5.41479e-05	GO:1902475	L-alpha-amino acid transmembrane transport	GO_BiologicalProcess-EBI-UniProt-GOA-ACAP-ARAP_08.05.2020_00h00	0.00557623	0.144982	[6, 7, 8, 9, 10]	5.33333	4	[PER2, PRAF2, SLC1A1, SLC32A1]
electron transport chain	5.97545e-06	8.96317e-05	GO:0022900	electron transport chain	GO_BiologicalProcess-EBI-UniProt-GOA-ACAP-ARAP_08.05.2020_00h00	2.20234e-05	0.00136545	[3, 4]	4.97512	10	[COX17, COX8A, DHDH, GLRX, NDUFA4, NDUFAB1, NDUFAF2, NDUFB2, SNCA, UQCR11]
	5.97545e-06	8.96317e-05	GO:0015002	heme-copper terminal oxidase activity	GO_BiologicalProcess-EBI-UniProt-GOA-ACAP-ARAP_08.05.2020_00h00	0.00401199	0.14042	[4]	8.82353	3	[COX17, COX8A, NDUFA4]
	5.97545e-06	8.96317e-05	GO:0016675	oxidoreductase activity, acting on a heme group of donors	GO_BiologicalProcess-EBI-UniProt-GOA-ACAP-ARAP_08.05.2020_00h00	0.00472145	0.155808	[4]	8.33333	3	[COX17, COX8A, NDUFA4]
	5.97545e-06	8.96317e-05	GO:0006119	oxidative phosphorylation	GO_BiologicalProcess-EBI-UniProt-GOA-ACAP-ARAP_08.05.2020_00h00	0.000109931	0.006376	[3, 4, 6]	5.19481	8	[ATP5PO, COX8A, NDUFA4, NDUFAB1, NDUFB2, SNCA, STOML2, UQCR11]
	5.97545e-06	8.96317e-05	GO:0009055	electron transfer activity	GO_BiologicalProcess-EBI-UniProt-GOA-ACAP-ARAP_08.05.2020_00h00	0.000196695	0.0108182	[4, 5]	5.55556	7	[COX17, COX8A, DHDH, GLRX, NDUFA4, NDUFAF2, UQCR11]
	5.97545e-06	8.96317e-05	GO:0003954	NADH dehydrogenase activity	GO_BiologicalProcess-EBI-UniProt-GOA-ACAP-ARAP_08.05.2020_00h00	0.0010039	0.0491909	[5]	8.51064	4	[NDUFA4, NDUFAB1, NDUFAF2, NDUFB2]
	5.97545e-06	8.96317e-05	GO:0016655	oxidoreductase activity, acting on NAD(P)H, quinone or similar compound as acceptor	GO_BiologicalProcess-EBI-UniProt-GOA-ACAP-ARAP_08.05.2020_00h00	0.00298236	0.116312	[5]	6.34921	4	[NDUFA4, NDUFAB1, NDUFAF2, NDUFB2]
	5.97545e-06	8.96317e-05	GO:0016676	oxidoreductase activity, acting on a heme group of donors, oxygen as acceptor	GO_BiologicalProcess-EBI-UniProt-GOA-ACAP-ARAP_08.05.2020_00h00	0.00401199	0.14042	[5]	8.82353	3	[COX17, COX8A, NDUFA4]
	5.97545e-06	8.96317e-05	GO:0022904	respiratory electron transport chain	GO_BiologicalProcess-EBI-UniProt-GOA-ACAP-ARAP_08.05.2020_00h00	0.000145302	0.00813689	[4, 5, 6]	5.83333	7	[COX8A, NDUFA4, NDUFAB1, NDUFAF2, NDUFB2, SNCA, UQCR11]
	5.97545e-06	8.96317e-05	GO:0042773	ATP synthesis coupled electron transport	GO_BiologicalProcess-EBI-UniProt-GOA-ACAP-ARAP_08.05.2020_00h00	0.000417264	0.022115	[4, 5, 6, 7]	5.88235	6	[COX8A, NDUFA4, NDUFAB1, NDUFB2, SNCA, UQCR11]
	5.97545e-06	8.96317e-05	GO:0050136	NADH dehydrogenase (quinone) activity	GO_BiologicalProcess-EBI-UniProt-GOA-ACAP-ARAP_08.05.2020_00h00	0.0010039	0.0491909	[6]	8.51064	4	[NDUFA4, NDUFAB1, NDUFAF2, NDUFB2]
	5.97545e-06	8.96317e-05	GO:0033108	mitochondrial respiratory chain complex assembly	GO_BiologicalProcess-EBI-UniProt-GOA-ACAP-ARAP_08.05.2020_00h00	0.00272294	0.108918	[6, 7]	4.9505	5	[COX17, NDUFAB1, NDUFAF2, NDUFB2, TMEM126A]
	5.97545e-06	8.96317e-05	GO:0042775	mitochondrial ATP synthesis coupled electron transport	GO_BiologicalProcess-EBI-UniProt-GOA-ACAP-ARAP_08.05.2020_00h00	0.000395778	0.021372	[5, 6, 7, 8]	5.94059	6	[COX8A, NDUFA4, NDUFAB1, NDUFB2, SNCA, UQCR11]
	5.97545e-06	8.96317e-05	GO:0006120	mitochondrial electron transport, NADH to ubiquinone	GO_BiologicalProcess-EBI-UniProt-GOA-ACAP-ARAP_08.05.2020_00h00	0.00206631	0.0909176	[5, 6, 7, 8, 9]	7.01754	4	[NDUFA4, NDUFAB1, NDUFB2, SNCA]
	5.97545e-06	8.96317e-05	GO:0008137	NADH dehydrogenase (ubiquinone) activity	GO_BiologicalProcess-EBI-UniProt-GOA-ACAP-ARAP_08.05.2020_00h00	0.0010039	0.0491909	[7]	8.51064	4	[NDUFA4, NDUFAB1, NDUFAF2, NDUFB2]
	5.97545e-06	8.96317e-05	GO:0010257	NADH dehydrogenase complex assembly	GO_BiologicalProcess-EBI-UniProt-GOA-ACAP-ARAP_08.05.2020_00h00	0.00353039	0.127094	[7]	6.06061	4	[NDUFAB1, NDUFAF2, NDUFB2, TMEM126A]
	5.97545e-06	8.96317e-05	GO:0032981	mitochondrial respiratory chain complex I assembly	GO_BiologicalProcess-EBI-UniProt-GOA-ACAP-ARAP_08.05.2020_00h00	0.00353039	0.127094	[7, 8]	6.06061	4	[NDUFAB1, NDUFAF2, NDUFB2, TMEM126A]
	5.97545e-06	8.96317e-05	GO:0004129	cytochrome-c oxidase activity	GO_BiologicalProcess-EBI-UniProt-GOA-ACAP-ARAP_08.05.2020_00h00	0.00401199	0.14042	[5, 6, 8, 9, 10, 11]	8.82353	3	[COX17, COX8A, NDUFA4]
behavioral fear response	8.03687e-05	0.00112516	GO:0033555	multicellular organismal response to stress	GO_BiologicalProcess-EBI-UniProt-GOA-ACAP-ARAP_08.05.2020_00h00	0.000135564	0.00772716	[2, 3]	7.22892	6	[CCK, DRD1, GABRA5, NEUROD2, NR4A2, VDAC1]
	8.03687e-05	0.00112516	GO:0002209	behavioral defense response	GO_BiologicalProcess-EBI-UniProt-GOA-ACAP-ARAP_08.05.2020_00h00	6.42278e-05	0.00385367	[2, 4]	11.1111	5	[CCK, DRD1, GABRA5, NEUROD2, VDAC1]
	8.03687e-05	0.00112516	GO:0042596	fear response	GO_BiologicalProcess-EBI-UniProt-GOA-ACAP-ARAP_08.05.2020_00h00	7.15129e-05	0.00421926	[3, 4]	10.8696	5	[CCK, DRD1, GABRA5, NEUROD2, VDAC1]
	8.03687e-05	0.00112516	GO:0001662	behavioral fear response	GO_BiologicalProcess-EBI-UniProt-GOA-ACAP-ARAP_08.05.2020_00h00	5.75285e-05	0.00350924	[3, 4, 5]	11.3636	5	[CCK, DRD1, GABRA5, NEUROD2, VDAC1]
	8.03687e-05	0.00112516	GO:0097366	response to bronchodilator	GO_BiologicalProcess-EBI-UniProt-GOA-ACAP-ARAP_08.05.2020_00h00	0.0200508	0.140355	[4]	4.91803	3	[DRD1, NR4A2, RGS17]
	8.03687e-05	0.00112516	GO:0007612	learning	GO_BiologicalProcess-EBI-UniProt-GOA-ACAP-ARAP_08.05.2020_00h00	0.00106771	0.0512501	[3, 6]	4.19162	7	[ARC, CCK, DRD1, FGF13, GABRA5, NEUROD2, VDAC1]
	8.03687e-05	0.00112516	GO:0007613	memory	GO_BiologicalProcess-EBI-UniProt-GOA-ACAP-ARAP_08.05.2020_00h00	0.000425877	0.0217197	[3, 6]	4.8951	7	[ARC, CCK, CUX2, DRD1, FGF13, PAIP2, SERPINF1]
	8.03687e-05	0.00112516	GO:0001975	response to amphetamine	GO_BiologicalProcess-EBI-UniProt-GOA-ACAP-ARAP_08.05.2020_00h00	0.00550208	0.148556	[4, 5, 6]	7.89474	3	[DRD1, NR4A2, RGS17]
	8.03687e-05	0.00112516	GO:0014075	response to amine	GO_BiologicalProcess-EBI-UniProt-GOA-ACAP-ARAP_08.05.2020_00h00	0.0167522	0.15077	[5]	5.26316	3	[DRD1, NR4A2, RGS17]
	8.03687e-05	0.00112516	GO:0042417	dopamine metabolic process	GO_BiologicalProcess-EBI-UniProt-GOA-ACAP-ARAP_08.05.2020_00h00	0.0068105	0.156641	[4, 5, 7]	7.31707	3	[DRD1, NR4A2, SNCA]
	8.03687e-05	0.00112516	GO:0008306	associative learning	GO_BiologicalProcess-EBI-UniProt-GOA-ACAP-ARAP_08.05.2020_00h00	0.01012	0.182161	[4, 7]	4.49438	4	[CCK, DRD1, GABRA5, NEUROD2]
MAP kinase phosphatase activity	0.00923189	0.0646232	GO:0000188	inactivation of MAPK activity	GO_BiologicalProcess-EBI-UniProt-GOA-ACAP-ARAP_08.05.2020_00h00	0.0022894	0.0961546	[7, 8, 9, 10, 11, 12, 13]	10.7143	3	[DUSP12, DUSP14, DUSP4]
	0.00923189	0.0646232	GO:0033549	MAP kinase phosphatase activity	GO_BiologicalProcess-EBI-UniProt-GOA-ACAP-ARAP_08.05.2020_00h00	0.00042533	0.0221172	[8, 9, 10, 11, 12, 13, 14]	18.75	3	[DUSP12, DUSP14, DUSP4]
	0.00923189	0.0646232	GO:0035335	peptidyl-tyrosine dephosphorylation	GO_BiologicalProcess-EBI-UniProt-GOA-ACAP-ARAP_08.05.2020_00h00	0.00510624	0.142975	[7, 8]	4.2735	5	[DUSP12, DUSP14, DUSP4, NDUFAB1, POLG]
	0.00923189	0.0646232	GO:0004725	protein tyrosine phosphatase activity	GO_BiologicalProcess-EBI-UniProt-GOA-ACAP-ARAP_08.05.2020_00h00	0.0049249	0.152672	[8, 9]	4.31034	5	[DUSP12, DUSP14, DUSP4, NDUFAB1, POLG]
	0.00923189	0.0646232	GO:0008138	protein tyrosine/serine/threonine phosphatase activity	GO_BiologicalProcess-EBI-UniProt-GOA-ACAP-ARAP_08.05.2020_00h00	0.0105314	0.168503	[8, 9]	6.25	3	[DUSP12, DUSP14, DUSP4]
protein transport along microtubule	0.0319376	0.0319376	GO:0099118	microtubule-based protein transport	GO_BiologicalProcess-EBI-UniProt-GOA-ACAP-ARAP_08.05.2020_00h00	0.0319376	0.0319376	[5, 6, 7, 8]	4.10959	3	[IFT22, TUB, WDR34]
	0.0319376	0.0319376	GO:0098840	protein transport along microtubule	GO_BiologicalProcess-EBI-UniProt-GOA-ACAP-ARAP_08.05.2020_00h00	0.0319376	0.0319376	[5, 6, 7, 8, 9]	4.10959	3	[IFT22, TUB, WDR34]
	0.0319376	0.0319376	GO:0042073	intraciliary transport	GO_BiologicalProcess-EBI-UniProt-GOA-ACAP-ARAP_08.05.2020_00h00	0.0152269	0.167496	[5, 6, 7, 8, 9, 10]	5.45455	3	[IFT22, TUB, WDR34]
positive regulation of membrane potential	0.00148781	0.0193415	GO:0045838	positive regulation of membrane potential	GO_BiologicalProcess-EBI-UniProt-GOA-ACAP-ARAP_08.05.2020_00h00	0.000512893	0.0256446	[4]	17.6471	3	[BAD, GLRX, STOML2]
	0.00148781	0.0193415	GO:0051881	regulation of mitochondrial membrane potential	GO_BiologicalProcess-EBI-UniProt-GOA-ACAP-ARAP_08.05.2020_00h00	0.00584339	0.146085	[4]	5.26316	4	[BAD, CCK, STOML2, TUSC2]
	0.00148781	0.0193415	GO:0001836	release of cytochrome c from mitochondria	GO_BiologicalProcess-EBI-UniProt-GOA-ACAP-ARAP_08.05.2020_00h00	0.0256212	0.0768636	[4, 5, 6, 7]	4.47761	3	[ARRB2, BAD, CCK]
inositol phosphate biosynthetic process	0.00611194	0.0488955	GO:0046173	polyol biosynthetic process	GO_BiologicalProcess-EBI-UniProt-GOA-ACAP-ARAP_08.05.2020_00h00	0.0105144	0.178744	[5, 6]	4.44444	4	[FGF13, PLCH2, PTS, SNCA]
	0.00611194	0.0488955	GO:0032958	inositol phosphate biosynthetic process	GO_BiologicalProcess-EBI-UniProt-GOA-ACAP-ARAP_08.05.2020_00h00	0.00937071	0.178043	[5, 6, 7]	6.52174	3	[FGF13, PLCH2, SNCA]
	0.00611194	0.0488955	GO:0046785	microtubule polymerization	GO_BiologicalProcess-EBI-UniProt-GOA-ACAP-ARAP_08.05.2020_00h00	0.00863897	0.181418	[5, 8]	4.70588	4	[FGF13, SNCA, TPPP, TUBG1]
forebrain cell migration	0.0256212	0.0768636	GO:0021885	forebrain cell migration	GO_BiologicalProcess-EBI-UniProt-GOA-ACAP-ARAP_08.05.2020_00h00	0.0256212	0.0768636	[4, 5, 6, 7, 8, 9]	4.47761	3	[ARX, DRD1, FGF13]
	0.0256212	0.0768636	GO:0022029	telencephalon cell migration	GO_BiologicalProcess-EBI-UniProt-GOA-ACAP-ARAP_08.05.2020_00h00	0.0227425	0.113713	[4, 5, 6, 7, 8, 9, 10]	4.6875	3	[ARX, DRD1, FGF13]
kinase inhibitor activity	0.0286865	0.057373	GO:0019210	kinase inhibitor activity	GO_BiologicalProcess-EBI-UniProt-GOA-ACAP-ARAP_08.05.2020_00h00	0.0286865	0.057373	[6, 7, 8, 9, 10]	4.28571	3	[PKIG, SNCA, TRIB2]
	0.0286865	0.057373	GO:0004860	protein kinase inhibitor activity	GO_BiologicalProcess-EBI-UniProt-GOA-ACAP-ARAP_08.05.2020_00h00	0.0246409	0.0985635	[7, 8, 9, 10, 11]	4.54545	3	[PKIG, SNCA, TRIB2]
negative regulation of epithelial cell migration	0.00482398	0.0578878	GO:0010633	negative regulation of epithelial cell migration	GO_BiologicalProcess-EBI-UniProt-GOA-ACAP-ARAP_08.05.2020_00h00	0.00482398	0.154367	[3, 4, 5, 6, 7, 8]	5.55556	4	[DNAJA4, FGF13, PFN2, SERPINF1]
	0.00482398	0.0578878	GO:0010596	negative regulation of endothelial cell migration	GO_BiologicalProcess-EBI-UniProt-GOA-ACAP-ARAP_08.05.2020_00h00	0.0144951	0.173942	[4, 5, 6, 7, 8, 9]	5.55556	3	[DNAJA4, FGF13, SERPINF1]
ribonucleoside monophosphate metabolic process	0.00973541	0.0584125	GO:1901659	glycosyl compound biosynthetic process	GO_BiologicalProcess-EBI-UniProt-GOA-ACAP-ARAP_08.05.2020_00h00	0.0130929	0.1833	[5]	5.76923	3	[ADK, NT5E, TYW1]
	0.00973541	0.0584125	GO:0009161	ribonucleoside monophosphate metabolic process	GO_BiologicalProcess-EBI-UniProt-GOA-ACAP-ARAP_08.05.2020_00h00	0.0159793	0.159793	[6, 7, 8]	5.35714	3	[ADK, NT5E, PRPS2]
carbohydrate derivative transmembrane transporter activity	0.0246409	0.0985635	GO:0015932	nucleobase-containing compound transmembrane transporter activity	GO_BiologicalProcess-EBI-UniProt-GOA-ACAP-ARAP_08.05.2020_00h00	0.0175458	0.140367	[4, 6]	5.17241	3	[SLC25A25, SLC25A5, SLC35B1]
	0.0246409	0.0985635	GO:1901505	carbohydrate derivative transmembrane transporter activity	GO_BiologicalProcess-EBI-UniProt-GOA-ACAP-ARAP_08.05.2020_00h00	0.0200508	0.140355	[4, 6]	4.91803	3	[SLC25A25, SLC25A5, SLC35B1]
lysosome organization	0.0256212	0.0768636	GO:0080171	lytic vacuole organization	GO_BiologicalProcess-EBI-UniProt-GOA-ACAP-ARAP_08.05.2020_00h00	0.0256212	0.0768636	[6]	4.47761	3	[AKTIP, CLVS1, CORO1A]
	0.0256212	0.0768636	GO:0007040	lysosome organization	GO_BiologicalProcess-EBI-UniProt-GOA-ACAP-ARAP_08.05.2020_00h00	0.0256212	0.0768636	[7]	4.47761	3	[AKTIP, CLVS1, CORO1A]
aminoglycan biosynthetic process	0.00510624	0.0459561	GO:0006023	aminoglycan biosynthetic process	GO_BiologicalProcess-EBI-UniProt-GOA-ACAP-ARAP_08.05.2020_00h00	0.00510624	0.142975	[5]	4.2735	5	[B4GALT3, CHST2, GPC6, PXYLP1, XYLT1]
	0.00510624	0.0459561	GO:0006024	glycosaminoglycan biosynthetic process	GO_BiologicalProcess-EBI-UniProt-GOA-ACAP-ARAP_08.05.2020_00h00	0.00424508	0.144333	[6]	4.46429	5	[B4GALT3, CHST2, GPC6, PXYLP1, XYLT1]
positive regulation of nervous system process	0.00506664	0.055733	GO:0031646	positive regulation of nervous system process	GO_BiologicalProcess-EBI-UniProt-GOA-ACAP-ARAP_08.05.2020_00h00	0.00506664	0.151999	[3, 4, 5, 6]	5.47945	4	[CCK, CUX2, EGR2, TPPP]
positive regulation of cellular carbohydrate metabolic process	0.0246409	0.0985635	GO:0010676	positive regulation of cellular carbohydrate metabolic process	GO_BiologicalProcess-EBI-UniProt-GOA-ACAP-ARAP_08.05.2020_00h00	0.0246409	0.0985635	[4, 5, 6, 7]	4.54545	3	[BAD, DUSP12, SNCA]
purine nucleoside triphosphate biosynthetic process	0.0286865	0.057373	GO:0009145	purine nucleoside triphosphate biosynthetic process	GO_BiologicalProcess-EBI-UniProt-GOA-ACAP-ARAP_08.05.2020_00h00	0.0286865	0.057373	[7, 8, 9]	4.28571	3	[ADK, ATP5PO, STOML2]
negative regulation of reproductive process	0.0246409	0.0985635	GO:2000242	negative regulation of reproductive process	GO_BiologicalProcess-EBI-UniProt-GOA-ACAP-ARAP_08.05.2020_00h00	0.0246409	0.0985635	[2, 3, 4]	4.54545	3	[DUSP12, SERPINF1, STK11]
positive regulation of establishment of protein localization to mitochondrion	0.0218245	0.109122	GO:1903749	positive regulation of establishment of protein localization to mitochondrion	GO_BiologicalProcess-EBI-UniProt-GOA-ACAP-ARAP_08.05.2020_00h00	0.0218245	0.130947	[3, 4, 5, 6, 7, 8, 9]	4.7619	3	[BAD, RNF2, UBL5]
neuropeptide hormone activity	0.00510275	0.0510275	GO:0005184	neuropeptide hormone activity	GO_BiologicalProcess-EBI-UniProt-GOA-ACAP-ARAP_08.05.2020_00h00	0.00510275	0.14798	[5, 6, 7, 8]	8.10811	3	[CCK, CORT, PNOC]
